# Supplementary material for: Aqua­bis(nicotinamide-κN)(thio­cyanato-κN)copper(II)
Source: Acta Crystallogr Sect E Struct Rep Online. 2008 Jan 9;64(Pt 2):m314. doi: 10.1107/S1600536807068511 (PMC2960236; doi:10.1107/S1600536807068511)
Supplement: Supplementary file 1 [file e-64-0m314-sup1.cif]

##############################################################################
###                                                                        ###
###        Electronic paper (Acta Crystallographica Section E)             ###
###                                                                        ###
##############################################################################
#                                                                            #
# This CIF contains the data in a paper accepted for publication in Acta     #
# Crystallographica Section E. It conforms to the requirements of Notes      #
# for Authors for Section E, and has been peer reviewed under the auspices   #
# of the IUCr Commission on Journals.                                        #
#                                                                            #
# Full details of the Crystallographic Information File format               #
# are given in the paper "The Crystallographic Information File (CIF):       #
# a New Standard Archive File for Crystallography" by S. R. Hall, F. H.      #
# Allen and I. D. Brown [Acta Cryst. (1991), A47, 655-685].                  #
#                                                                            #
# The current version of the core CIF dictionary is obtainable from          #
# ftp://ftp.iucr.org/pub/cif_core.dic. The current version number is 2.1.    #
#                                                                            #
# Software is freely available for graphical display of the structure(s) in  #
# this CIF.  For information consult the CIF home page http://www.iucr.org/  #
# cif/home.html                                                              #
#                                                                            #
##############################################################################
                                             
data_global
_audit_creation_method     SHELXL-97
_journal_date_recd_electronic     2007-12-25
_journal_date_accepted     2007-12-27
_journal_name_full     'Acta Crystallographica, Section E'
_journal_year     2008
_journal_volume     64
_journal_issue      2
_journal_page_first     m314
_journal_page_last     m314
_journal_paper_category     QM
_journal_coeditor_code     HB2684
_publ_contact_author_name     'Chun-Yuan Li'
_publ_contact_author_address
;
Department of Applied Chemistry
College of Science
South China Agricultural University
Guangzhou, 510642
People's Republic of China
;
_publ_contact_author_email     chunyuan-li@163.com
_publ_contact_author_fax     '86-20-85280325'
_publ_contact_author_phone     '86-20-85285026'
_publ_section_title
;
Aquabis(nicotinamide-\k<i>N</i>)(thiocyanato-\k<i>N</i>)copper(II)
;
loop_
    _publ_author_name
    _publ_author_footnote
    _publ_author_address
    'Chunyuan Li' .
;
Department of Applied Chemistry
College of Science
South China Agricultural University
Guangzhou 510642
People's Republic of China
;
    'Weijia Ding' .
;
Department of Applied Chemistry
College of Science
South China Agricultural University
Guangzhou 510642
People's Republic of China
;
    'Changlun Shao' .
;
School of Medicine and Pharmacy
Ocean University of China
Qingdao 266003
People's Republic of China
;
data_I
_chemical_name_systematic
;
Aquabis(nicotinamide-\kN)(thiocyanato-\kN)copper(II)
;
_chemical_name_common     ?
_chemical_formula_moiety     'C14 H14 Cu N6 O3 S2'
_chemical_formula_sum     'C14 H14 Cu N6 O3 S2'
_chemical_formula_iupac     '[Cu (N C S)2 (C6 H6 N2 O)2 (H2 O)]'
_chemical_formula_weight     441.97
_chemical_melting_point     ?
_symmetry_cell_setting     Monoclinic
_symmetry_space_group_name_H-M     'P 21/c'
_symmetry_space_group_name_Hall     '-P 2ybc'
loop_
    _symmetry_equiv_pos_as_xyz
    'x, y, z'
    '-x, y+1/2, -z+1/2'
    '-x, -y, -z'
    'x, -y-1/2, z-1/2'
_cell_length_a     11.078(5)
_cell_length_b     8.950(4)
_cell_length_c     18.702(9)
_cell_angle_alpha     90.00
_cell_angle_beta     90.333(8)
_cell_angle_gamma     90.00
_cell_volume     1854.3(15)
_cell_formula_units_Z     4
_cell_measurement_reflns_used     10592
_cell_measurement_theta_min     12
_cell_measurement_theta_max     18
_cell_measurement_temperature     293(2)
_exptl_crystal_description     Block
_exptl_crystal_colour     Blue
_exptl_crystal_size_max     0.42
_exptl_crystal_size_mid     0.35
_exptl_crystal_size_min     0.30
_exptl_crystal_density_diffrn     1.583
_exptl_crystal_density_meas     ?
_exptl_crystal_density_method     'not measured'
_exptl_crystal_F_000     900
_exptl_absorpt_coefficient_mu     1.430
_exptl_absorpt_correction_type     Multi-Scan
_exptl_absorpt_process_details     '(SADABS; Bruker, 1997)'
_exptl_absorpt_correction_T_min     0.542
_exptl_absorpt_correction_T_max     0.663
_exptl_special_details
;
;
_diffrn_ambient_temperature     293(2)
_diffrn_radiation_type     MoK\a
_diffrn_radiation_wavelength     0.71073
_diffrn_radiation_source     'fine-focus sealed tube'
_diffrn_radiation_monochromator     graphite
_diffrn_measurement_device_type     'Bruker SMART CCD'
_diffrn_measurement_method     \w
_diffrn_detector_area_resol_mean     ?
_diffrn_reflns_number     10592
_diffrn_reflns_av_R_equivalents     0.0192
_diffrn_reflns_av_sigmaI/netI     0.0207
_diffrn_reflns_theta_min     2.52
_diffrn_reflns_theta_max     27.18
_diffrn_reflns_theta_full     27.18
_diffrn_measured_fraction_theta_max     0.980
_diffrn_measured_fraction_theta_full     0.980
_diffrn_reflns_limit_h_min     -14
_diffrn_reflns_limit_h_max     14
_diffrn_reflns_limit_k_min     -11
_diffrn_reflns_limit_k_max     8
_diffrn_reflns_limit_l_min     -23
_diffrn_reflns_limit_l_max     23
_diffrn_standards_number     0
_diffrn_standards_interval_count     ?
_diffrn_standards_interval_time     ?
_diffrn_standards_decay_%     0
_refine_special_details
;
 Refinement of F^2^ against ALL reflections.  The weighted R-factor wR and
 goodness of fit S are based on F^2^, conventional R-factors R are based
 on F, with F set to zero for negative F^2^. The threshold expression of
 F^2^ > 2sigma(F^2^) is used only for calculating R-factors(gt) etc. and is
 not relevant to the choice of reflections for refinement.  R-factors based
 on F^2^ are statistically about twice as large as those based on F, and R-
 factors based on ALL data will be even larger.
;
_reflns_number_total     4041
_reflns_number_gt     3292
_reflns_threshold_expression     I>2\s(I)
_refine_ls_structure_factor_coef     Fsqd
_refine_ls_matrix_type     full
_refine_ls_R_factor_all     0.0417
_refine_ls_R_factor_gt     0.0312
_refine_ls_wR_factor_gt     0.0834
_refine_ls_wR_factor_ref     0.0899
_refine_ls_goodness_of_fit_ref     1.066
_refine_ls_restrained_S_all     1.066
_refine_ls_number_reflns     4041
_refine_ls_number_parameters     236
_refine_ls_number_restraints     0
_refine_ls_hydrogen_treatment     constr
_refine_ls_weighting_scheme     calc
_refine_ls_weighting_details
          'calc w=1/[\s^2^(Fo^2^)+(0.045P)^2^+0.9888P] where P=(Fo^2^+2Fc^2^)/3'
_atom_sites_solution_hydrogens     'difmap and geom'
_atom_sites_solution_primary     direct
_atom_sites_solution_secondary     difmap
_refine_ls_shift/su_max     0.000
_refine_ls_shift/su_mean     0.000
_refine_diff_density_max     0.349
_refine_diff_density_min     -0.357
_refine_ls_extinction_method     'SHELXL97 (Sheldrick, 2008)'
_refine_ls_extinction_coef     0.0017(5)
_refine_ls_extinction_expression
                                  'Fc^*^=kFc[1+0.001xFc^2^\l^3^/sin(2\q)]^-1/4^'
loop_
    _atom_type_symbol
    _atom_type_description
    _atom_type_scat_dispersion_real
    _atom_type_scat_dispersion_imag
    _atom_type_scat_source
    'C' 'C' 0.0033 0.0016
                         'International Tables Vol C Tables 4.2.6.8 and 6.1.1.4'
    'H' 'H' 0.0000 0.0000
                         'International Tables Vol C Tables 4.2.6.8 and 6.1.1.4'
    'N' 'N' 0.0061 0.0033
                         'International Tables Vol C Tables 4.2.6.8 and 6.1.1.4'
    'O' 'O' 0.0106 0.0060
                         'International Tables Vol C Tables 4.2.6.8 and 6.1.1.4'
    'Cu' 'Cu' 0.3201 1.2651
                         'International Tables Vol C Tables 4.2.6.8 and 6.1.1.4'
    'S' 'S' 0.1246 0.1234
                         'International Tables Vol C Tables 4.2.6.8 and 6.1.1.4'
_computing_data_collection     'SMART (Bruker, 1997)'
_computing_cell_refinement     'SAINT (Bruker, 1997)'
_computing_data_reduction     'SAINT (Bruker, 1997)'
_computing_structure_solution     'SHELXS97 (Sheldrick, 2008)'
_computing_structure_refinement     'SHELXL97 (Sheldrick, 2008)'
_computing_molecular_graphics     'SHELXTL (Bruker, 1997)'
_computing_publication_material     'SHELXTL (Bruker, 1997)'
loop_
    _atom_site_type_symbol
    _atom_site_label
    _atom_site_fract_x
    _atom_site_fract_y
    _atom_site_fract_z
    _atom_site_U_iso_or_equiv
    _atom_site_adp_type
    _atom_site_calc_flag
    _atom_site_refinement_flags
    _atom_site_occupancy
    _atom_site_disorder_assembly
    _atom_site_disorder_group
    Cu Cu1 0.70192(3) 0.10898(3) 0.092940(14) 0.03511(11) Uani d . 1 . .
    S S1 0.56142(6) -0.14977(7) -0.11161(3) 0.04101(16) Uani d . 1 . .
    S S2 0.72370(6) 0.27895(8) 0.33102(3) 0.04644(17) Uani d . 1 . .
    O O1 0.96149(19) -0.1681(2) 0.29467(12) 0.0631(6) Uani d . 1 . .
    O O2 0.96200(17) 0.76310(19) 0.03689(11) 0.0528(5) Uani d . 1 . .
    O O3 0.91522(15) 0.06510(18) 0.06824(9) 0.0398(4) Uani d . 1 . .
    H H3A 0.9289 -0.0271 0.0537 0.048 Uiso d R 1 . .
    H H3B 0.9461 0.1164 0.0342 0.048 Uiso d R 1 . .
    N N1 0.70065(17) -0.0949(2) 0.14278(10) 0.0354(4) Uani d . 1 . .
    N N2 0.8973(2) -0.3974(3) 0.32101(14) 0.0633(7) Uani d . 1 . .
    H H2A 0.9542 -0.4107 0.3519 0.076 Uiso calc R 1 . .
    H H2B 0.8453 -0.4670 0.3133 0.076 Uiso calc R 1 . .
    N N3 0.72932(17) 0.3169(2) 0.04894(10) 0.0349(4) Uani d . 1 . .
    N N4 1.0166(2) 0.5956(2) 0.12020(13) 0.0503(6) Uani d . 1 . .
    H H4A 1.0755 0.6508 0.1346 0.060 Uiso calc R 1 . .
    H H4B 1.0036 0.5107 0.1402 0.060 Uiso calc R 1 . .
    N N5 0.65964(18) 0.0179(2) 0.00029(10) 0.0391(4) Uani d . 1 . .
    N N6 0.7224(2) 0.2002(2) 0.18720(11) 0.0467(5) Uani d . 1 . .
    C C1 0.7870(2) -0.1250(3) 0.19112(12) 0.0351(5) Uani d . 1 . .
    H H1A 0.8483 -0.0554 0.1981 0.042 Uiso calc R 1 . .
    C C2 0.7894(2) -0.2552(3) 0.23123(12) 0.0345(5) Uani d . 1 . .
    C C3 0.6977(2) -0.3586(3) 0.22028(13) 0.0394(5) Uani d . 1 . .
    H H3C 0.6965 -0.4475 0.2460 0.047 Uiso calc R 1 . .
    C C4 0.6086(2) -0.3276(3) 0.17083(15) 0.0451(6) Uani d . 1 . .
    H H4C 0.5462 -0.3952 0.1629 0.054 Uiso calc R 1 . .
    C C5 0.6128(2) -0.1952(3) 0.13314(13) 0.0394(5) Uani d . 1 . .
    H H5A 0.5523 -0.1751 0.0998 0.047 Uiso calc R 1 . .
    C C6 0.8898(2) -0.2704(3) 0.28559(13) 0.0404(5) Uani d . 1 . .
    C C7 0.6561(2) 0.3698(3) -0.00225(14) 0.0429(6) Uani d . 1 . .
    H H7A 0.5926 0.3104 -0.0182 0.052 Uiso calc R 1 . .
    C C8 0.6714(3) 0.5085(3) -0.03205(15) 0.0508(7) Uani d . 1 . .
    H H8A 0.6180 0.5431 -0.0668 0.061 Uiso calc R 1 . .
    C C9 0.7665(2) 0.5957(3) -0.00991(14) 0.0447(6) Uani d . 1 . .
    H H9A 0.7792 0.6889 -0.0305 0.054 Uiso calc R 1 . .
    C C10 0.8437(2) 0.5437(2) 0.04359(12) 0.0340(5) Uani d . 1 . .
    C C11 0.8209(2) 0.4028(2) 0.07201(12) 0.0335(5) Uani d . 1 . .
    H H11A 0.8710 0.3669 0.1082 0.040 Uiso calc R 1 . .
    C C12 0.9465(2) 0.6412(2) 0.06743(14) 0.0379(5) Uani d . 1 . .
    C C13 0.6193(2) -0.0526(2) -0.04580(12) 0.0326(5) Uani d . 1 . .
    C C14 0.7230(2) 0.2317(2) 0.24690(13) 0.0353(5) Uani d . 1 . .
loop_
    _atom_site_aniso_label
    _atom_site_aniso_U_11
    _atom_site_aniso_U_22
    _atom_site_aniso_U_33
    _atom_site_aniso_U_12
    _atom_site_aniso_U_13
    _atom_site_aniso_U_23
    Cu1 0.04718(19) 0.02743(16) 0.03065(17) -0.00594(12) -0.00671(12)
                                                                     0.00229(10)
    S1 0.0488(4) 0.0379(3) 0.0363(3) -0.0021(3) -0.0041(3) -0.0064(2)
    S2 0.0540(4) 0.0510(4) 0.0343(3) 0.0064(3) -0.0001(3) -0.0033(3)
    O1 0.0675(13) 0.0435(11) 0.0777(15) -0.0095(10) -0.0353(11) 0.0047(10)
    O2 0.0603(12) 0.0309(9) 0.0673(13) -0.0082(8) 0.0081(10) 0.0094(8)
    O3 0.0437(9) 0.0324(8) 0.0432(9) -0.0031(7) 0.0032(7) 0.0007(7)
    N1 0.0378(10) 0.0320(10) 0.0364(10) -0.0048(8) -0.0049(8) 0.0045(8)
    N2 0.0633(16) 0.0509(15) 0.0754(18) -0.0085(12) -0.0333(14) 0.0199(12)
    N3 0.0431(11) 0.0284(9) 0.0331(10) -0.0021(8) -0.0024(8) 0.0022(8)
    N4 0.0463(12) 0.0393(12) 0.0653(15) -0.0105(10) -0.0087(11) 0.0048(10)
    N5 0.0452(11) 0.0387(11) 0.0333(10) -0.0053(9) -0.0055(8) -0.0001(8)
    N6 0.0654(14) 0.0382(11) 0.0364(12) -0.0099(10) -0.0068(10) 0.0004(9)
    C1 0.0358(12) 0.0320(11) 0.0376(12) -0.0039(9) -0.0038(9) 0.0025(9)
    C2 0.0369(12) 0.0320(11) 0.0346(12) 0.0016(9) 0.0000(9) -0.0008(9)
    C3 0.0448(13) 0.0309(12) 0.0423(13) -0.0025(10) -0.0019(10) 0.0066(10)
    C4 0.0436(13) 0.0375(13) 0.0541(15) -0.0115(11) -0.0082(11) 0.0054(11)
    C5 0.0392(12) 0.0364(12) 0.0425(13) -0.0037(10) -0.0089(10) 0.0043(10)
    C6 0.0431(13) 0.0376(13) 0.0405(13) 0.0050(10) -0.0055(10) -0.0007(10)
    C7 0.0502(14) 0.0362(13) 0.0423(14) -0.0020(11) -0.0104(11) 0.0031(10)
    C8 0.0602(16) 0.0420(14) 0.0498(15) 0.0032(12) -0.0162(13) 0.0090(12)
    C9 0.0555(15) 0.0311(12) 0.0475(15) 0.0021(11) -0.0011(12) 0.0092(10)
    C10 0.0392(12) 0.0259(10) 0.0368(12) 0.0032(9) 0.0061(9) -0.0006(9)
    C11 0.0379(12) 0.0264(11) 0.0362(12) -0.0002(9) -0.0012(9) 0.0028(9)
    C12 0.0384(12) 0.0263(11) 0.0492(14) -0.0007(9) 0.0114(10) -0.0009(10)
    C13 0.0363(11) 0.0287(11) 0.0329(11) 0.0008(9) 0.0018(9) 0.0049(9)
    C14 0.0402(12) 0.0270(11) 0.0386(13) -0.0017(9) -0.0039(10) 0.0040(9)
_geom_special_details
;
 All esds (except the esd in the dihedral angle between two l.s. planes)
 are estimated using the full covariance matrix.  The cell esds are taken
 into account individually in the estimation of esds in distances, angles
 and torsion angles; correlations between esds in cell parameters are only
 used when they are defined by crystal symmetry.  An approximate (isotropic)
 treatment of cell esds is used for estimating esds involving l.s. planes.
;
loop_
    _geom_bond_atom_site_label_1
    _geom_bond_atom_site_label_2
    _geom_bond_site_symmetry_2
    _geom_bond_distance
    _geom_bond_publ_flag
    Cu1 N6 . 1.955(2) y
    Cu1 N5 . 1.969(2) y
    Cu1 N1 . 2.049(2) y
    Cu1 N3 . 2.058(2) y
    Cu1 O3 . 2.442(4) y
    S1 C13 . 1.635(2) ?
    S2 C14 . 1.629(3) ?
    O1 C6 . 1.223(3) ?
    O2 C12 . 1.244(3) ?
    O3 H3A . 0.8821 ?
    O3 H3B . 0.8574 ?
    N1 C5 . 1.336(3) ?
    N1 C1 . 1.340(3) ?
    N2 C6 . 1.318(3) ?
    N2 H2A . 0.8600 ?
    N2 H2B . 0.8600 ?
    N3 C7 . 1.337(3) ?
    N3 C11 . 1.342(3) ?
    N4 C12 . 1.317(3) ?
    N4 H4A . 0.8600 ?
    N4 H4B . 0.8600 ?
    N5 C13 . 1.156(3) ?
    N6 C14 . 1.151(3) ?
    C1 C2 . 1.386(3) ?
    C1 H1A . 0.9300 ?
    C2 C3 . 1.389(3) ?
    C2 C6 . 1.509(3) ?
    C3 C4 . 1.377(3) ?
    C3 H3C . 0.9300 ?
    C4 C5 . 1.380(3) ?
    C4 H4C . 0.9300 ?
    C5 H5A . 0.9300 ?
    C7 C8 . 1.372(4) ?
    C7 H7A . 0.9300 ?
    C8 C9 . 1.373(4) ?
    C8 H8A . 0.9300 ?
    C9 C10 . 1.393(3) ?
    C9 H9A . 0.9300 ?
    C10 C11 . 1.392(3) ?
    C10 C12 . 1.501(3) ?
    C11 H11A . 0.9300 ?
loop_
    _geom_angle_atom_site_label_1
    _geom_angle_atom_site_label_2
    _geom_angle_atom_site_label_3
    _geom_angle_site_symmetry_1
    _geom_angle_site_symmetry_3
    _geom_angle
    _geom_angle_publ_flag
    N6 Cu1 N5 . . 172.90(9) ?
    N6 Cu1 N1 . . 87.87(9) ?
    N5 Cu1 N1 . . 91.70(9) ?
    N6 Cu1 N3 . . 88.06(9) ?
    N5 Cu1 N3 . . 93.28(8) ?
    N1 Cu1 N3 . . 171.32(8) ?
    O3 Cu1 N1 . . 87.25(7) ?
    O3 Cu1 N3 . . 85.68(7) ?
    O3 Cu1 N5 . . 89.57(7) ?
    O3 Cu1 N6 . . 97.49(8) ?
    H3A O3 H3B . . 101.7 ?
    C5 N1 C1 . . 118.2(2) ?
    C5 N1 Cu1 . . 122.97(16) ?
    C1 N1 Cu1 . . 118.66(15) ?
    C6 N2 H2A . . 120.0 ?
    C6 N2 H2B . . 120.0 ?
    H2A N2 H2B . . 120.0 ?
    C7 N3 C11 . . 118.8(2) ?
    C7 N3 Cu1 . . 121.07(16) ?
    C11 N3 Cu1 . . 120.14(15) ?
    C12 N4 H4A . . 120.0 ?
    C12 N4 H4B . . 120.0 ?
    H4A N4 H4B . . 120.0 ?
    C13 N5 Cu1 . . 166.17(19) ?
    C14 N6 Cu1 . . 167.6(2) ?
    N1 C1 C2 . . 123.1(2) ?
    N1 C1 H1A . . 118.5 ?
    C2 C1 H1A . . 118.5 ?
    C1 C2 C3 . . 118.0(2) ?
    C1 C2 C6 . . 116.9(2) ?
    C3 C2 C6 . . 125.1(2) ?
    C4 C3 C2 . . 119.1(2) ?
    C4 C3 H3C . . 120.5 ?
    C2 C3 H3C . . 120.5 ?
    C3 C4 C5 . . 119.3(2) ?
    C3 C4 H4C . . 120.3 ?
    C5 C4 H4C . . 120.3 ?
    N1 C5 C4 . . 122.4(2) ?
    N1 C5 H5A . . 118.8 ?
    C4 C5 H5A . . 118.8 ?
    O1 C6 N2 . . 122.5(2) ?
    O1 C6 C2 . . 120.1(2) ?
    N2 C6 C2 . . 117.4(2) ?
    N3 C7 C8 . . 122.4(2) ?
    N3 C7 H7A . . 118.8 ?
    C8 C7 H7A . . 118.8 ?
    C7 C8 C9 . . 119.2(2) ?
    C7 C8 H8A . . 120.4 ?
    C9 C8 H8A . . 120.4 ?
    C8 C9 C10 . . 119.6(2) ?
    C8 C9 H9A . . 120.2 ?
    C10 C9 H9A . . 120.2 ?
    C11 C10 C9 . . 117.7(2) ?
    C11 C10 C12 . . 123.5(2) ?
    C9 C10 C12 . . 118.8(2) ?
    N3 C11 C10 . . 122.3(2) ?
    N3 C11 H11A . . 118.9 ?
    C10 C11 H11A . . 118.9 ?
    O2 C12 N4 . . 122.2(2) ?
    O2 C12 C10 . . 118.7(2) ?
    N4 C12 C10 . . 119.1(2) ?
    N5 C13 S1 . . 179.0(2) ?
    N6 C14 S2 . . 179.1(2) ?
loop_
    _geom_hbond_atom_site_label_D
    _geom_hbond_atom_site_label_H
    _geom_hbond_atom_site_label_A
    _geom_hbond_site_symmetry_A
    _geom_hbond_distance_DH
    _geom_hbond_distance_HA
    _geom_hbond_distance_DA
    _geom_hbond_angle_DHA
    O3 H3A O2 1_545 0.88 1.94 2.815(3) 171
    O3 H3B O2 3_765 0.86 2.00 2.848(3) 172
    N2 H2A O3 2_745 0.86 2.09 2.944(3) 176
    N4 H4B O1 2_755 0.86 2.05 2.857(3) 157
