# Supplementary material for: Aqua­bis(nicotinamide-κN)(thio­cyanato-κN)copper(II)
Source: Acta Crystallogr Sect E Struct Rep Online. 2008 Jan 9;64(Pt 2):m314. doi: 10.1107/S1600536807068511 (PMC2960236; doi:10.1107/S1600536807068511)
Supplement: Supplementary file 2 [file e-64-0m314-Isup2.hkl]

# 
# h,k,l, Fc-squared, Fo-squared, sigma(Fo-squared) and status flag 
# 
data_I
_shelx_title ' 09043m in P2(1)/c' 
_shelx_refln_list_code          4 
_shelx_F_calc_maximum      208.31 
_exptl_crystal_F_000       900.00 
_reflns_d_resolution_high  0.7780 
 
loop_ 
 _symmetry_equiv_pos_as_xyz 
 'x, y, z' 
 '-x, y+1/2, -z+1/2' 
 '-x, -y, -z' 
 'x, -y-1/2, z-1/2' 
 
_cell_length_a    11.0781 
_cell_length_b     8.9502 
_cell_length_c    18.7021 
_cell_angle_alpha  90.000 
_cell_angle_beta   90.333 
_cell_angle_gamma  90.000 
 
_shelx_F_squared_multiplier     1.000 
 
loop_ 
 _refln_index_h 
 _refln_index_k 
 _refln_index_l 
 _refln_F_squared_calc 
 _refln_F_squared_meas 
 _refln_F_squared_sigma 
 _refln_observed_status 
   2   0   0    30468.42    28794.89    107.24 o 
   3   0   0    43214.26    42121.78    144.83 o 
   4   0   0     3938.87     3729.15     20.28 o 
   5   0   0    10238.54    10439.38    130.42 o 
   6   0   0      758.73      702.55      9.57 o 
   7   0   0     6606.42     6494.88     52.28 o 
   8   0   0     2933.59     2817.49     22.66 o 
   9   0   0      794.68      787.33     16.80 o 
  10   0   0      904.82      954.27     19.61 o 
  11   0   0      152.44      162.70     10.68 o 
  12   0   0      851.10      900.98     29.35 o 
  13   0   0        9.68       -0.83     12.17 o 
  14   0   0       88.19       59.41     16.46 o 
   1   1   0     2572.59     2654.07     16.67 o 
   2   1   0     4119.33     4098.97     42.21 o 
   3   1   0    37837.75    37916.57    237.26 o 
   4   1   0    12708.62    12730.07     94.11 o 
   5   1   0      244.31      249.93      4.66 o 
   6   1   0     9142.65     9651.55     44.43 o 
   7   1   0       31.08       39.81      5.85 o 
   8   1   0     1638.52     1622.29     13.72 o 
   9   1   0      151.46      158.12      5.58 o 
  10   1   0     1538.77     1585.45     21.57 o 
  11   1   0       25.75       22.79      6.52 o 
  12   1   0      118.51      114.25      9.51 o 
  13   1   0        2.29        0.13      6.52 o 
  14   1   0       28.41        3.05     14.02 o 
   0   2   0     5090.31     5616.43     69.31 o 
   1   2   0        1.68        0.32      1.03 o 
   2   2   0      262.98      258.06      5.79 o 
   3   2   0       65.32       75.70      3.70 o 
   4   2   0     5773.72     6237.20    102.39 o 
   5   2   0       49.97       71.78      3.67 o 
   6   2   0     3165.09     3360.78     20.14 o 
   7   2   0      916.42      885.48     10.77 o 
   8   2   0      137.94      140.77      5.79 o 
   9   2   0      381.35      376.84      9.17 o 
  10   2   0        0.42        4.46      4.31 o 
  11   2   0       71.26       60.34      7.41 o 
  12   2   0      220.45      238.16     21.54 o 
  13   2   0      233.15      225.69     13.67 o 
  14   2   0        4.44        9.14     15.01 o 
   1   3   0       36.26       66.85      2.51 o 
   2   3   0      307.21      371.49     10.35 o 
   3   3   0     1083.14     1183.00     13.65 o 
   4   3   0     2533.83     2366.69     43.65 o 
   5   3   0      553.20      610.84     11.71 o 
   6   3   0      181.37      218.97      4.74 o 
   7   3   0     1506.36     1535.47     14.44 o 
   8   3   0       12.05       16.58      4.06 o 
   9   3   0      505.16      512.93      9.85 o 
  10   3   0      131.85      132.38      7.72 o 
  11   3   0      319.39      329.50     10.97 o 
  12   3   0       16.25       17.14     12.48 o 
  13   3   0       31.35       26.87     14.02 o 
   0   4   0    10767.91    10796.52     61.10 o 
   1   4   0      740.30      717.91      7.63 o 
   2   4   0      139.12      102.23      3.56 o 
   3   4   0      867.92      812.13      9.81 o 
   4   4   0      320.21      337.87      5.11 o 
   5   4   0      907.90      930.89     12.24 o 
   6   4   0       12.22        9.45      3.33 o 
   7   4   0     1041.97      975.27     13.03 o 
   8   4   0     2223.20     2253.40     22.96 o 
   9   4   0       73.88      114.84     13.37 o 
  10   4   0      337.42      364.94     14.02 o 
  11   4   0       55.11       82.77     20.65 o 
  12   4   0      136.13       95.94     17.02 o 
   1   5   0       20.70       19.71      2.92 o 
   2   5   0      253.20      254.86      5.59 o 
   3   5   0      732.17      735.46      9.21 o 
   4   5   0      110.79       95.62      5.43 o 
   5   5   0     2468.52     2551.89     21.19 o 
   6   5   0      132.65      125.55      5.35 o 
   7   5   0        1.20        2.09      5.76 o 
   8   5   0       17.33       12.30      6.74 o 
   9   5   0       41.91       42.09      8.53 o 
  10   5   0       16.01        6.05      7.80 o 
  11   5   0       81.74       94.25     34.10 o 
  12   5   0      113.67      107.70     41.07 o 
   0   6   0     1865.08     1868.92     26.79 o 
   1   6   0     1697.21     1848.51     15.02 o 
   2   6   0     2470.79     2444.67     17.56 o 
   3   6   0      145.75      126.82      5.01 o 
   4   6   0      694.99      715.44     14.60 o 
   5   6   0     1308.00     1225.81     21.22 o 
   6   6   0       13.90       17.06      6.54 o 
   7   6   0      142.40      147.20      9.97 o 
   8   6   0        0.60        2.54      7.03 o 
   9   6   0      156.13      176.58     12.27 o 
  10   6   0      710.73      718.13     20.10 o 
  11   6   0       34.16       33.93     18.02 o 
  12   6   0      100.91       91.86     46.60 o 
   1   7   0     1708.03     1711.81     15.69 o 
   2   7   0     1990.27     2092.69     20.93 o 
   3   7   0       32.36       37.72      6.77 o 
   4   7   0      512.60      510.18     11.38 o 
   5   7   0      118.99      123.28      9.56 o 
   6   7   0      746.87      750.76     30.70 o 
   7   7   0      456.98      456.61     15.76 o 
   8   7   0     1213.20     1240.41     25.38 o 
   9   7   0      225.58      239.05     13.37 o 
  10   7   0       92.82       63.27     16.86 o 
  11   7   0      116.04       69.20     22.97 o 
   0   8   0     1688.01     1743.86     24.15 o 
   1   8   0       45.57       54.69      6.45 o 
   2   8   0      659.35      645.03     13.05 o 
   3   8   0      522.79      548.28     12.61 o 
   4   8   0      261.94      269.75     12.36 o 
   5   8   0      553.01      547.59     16.66 o 
   6   8   0      342.82      364.92     14.81 o 
   7   8   0       70.13       81.58     10.90 o 
   8   8   0      672.86      662.67     20.23 o 
   9   8   0      197.19      184.29     13.27 o 
  10   8   0       72.23       32.26     10.83 o 
   1   9   0      367.37      407.57     15.03 o 
   2   9   0      125.04      112.00      8.40 o 
   3   9   0        6.61        7.65      7.79 o 
   4   9   0       27.35       29.88      9.07 o 
   5   9   0      502.83      511.82     17.34 o 
   6   9   0       29.55       41.32      9.74 o 
   7   9   0       82.39       71.60     31.14 o 
   8   9   0       68.43       44.30     23.59 o 
   0  10   0      180.97      228.00     18.40 o 
   1  10   0        9.23        9.79      8.20 o 
   2  10   0     1278.80     1443.37     41.17 o 
   3  10   0      424.99      467.80     25.46 o 
   4  10   0      208.81      255.47     13.99 o 
   5  10   0      457.29      520.66     18.34 o 
   6  10   0       49.17       40.39     28.03 o 
   1  11   0      693.36      783.73     32.73 o 
   2  11   0      373.03      381.44     25.08 o 
   3  11   0       53.19       49.98     17.10 o 
   4  11   0      169.09       84.22     18.99 o 
 -14   1   1        6.92        1.63      9.72 o 
 -13   1   1       90.03       78.11     11.89 o 
 -12   1   1       59.52       74.07      8.65 o 
 -11   1   1       92.98      123.98      7.69 o 
 -10   1   1      508.46      529.23     11.48 o 
  -9   1   1      109.29      111.97      5.09 o 
  -8   1   1     1509.49     1463.12     21.71 o 
  -7   1   1       46.02       86.35     20.73 o 
  -6   1   1      528.55      571.65      7.15 o 
  -5   1   1     6763.48     6871.17     37.93 o 
  -4   1   1     5413.34     5648.20     27.15 o 
  -3   1   1    11523.71    11666.55     83.64 o 
  -2   1   1       43.90       52.75      1.92 o 
  -1   1   1    10249.17    10643.39     42.70 o 
   0   1   1     5263.76     5422.39     50.33 o 
   1   1   1     1467.31     1533.53     21.17 o 
   2   1   1     1147.06      991.23     20.46 o 
   3   1   1       16.62       31.09      4.21 o 
   4   1   1     2648.88     2518.80     35.76 o 
   5   1   1     4056.29     3897.13     32.05 o 
   6   1   1      848.28      897.51      8.96 o 
   7   1   1     1942.49     1920.29     14.08 o 
   8   1   1      298.39      275.59      7.04 o 
   9   1   1      176.99      175.69      6.52 o 
  10   1   1      716.24      751.12     11.97 o 
  11   1   1      436.27      448.69     12.25 o 
  12   1   1      517.63      512.80     16.68 o 
  13   1   1       18.27       22.02      9.18 o 
  14   1   1      103.30       77.97     17.43 o 
 -14   2   1       38.93        1.37     13.26 o 
 -13   2   1        4.67        8.42      8.92 o 
 -12   2   1      604.05      648.01     18.80 o 
 -11   2   1      292.77      295.52     12.93 o 
 -10   2   1       18.00       26.44      4.91 o 
  -9   2   1      227.06      245.50      6.71 o 
  -8   2   1       10.61       11.07      3.36 o 
  -7   2   1     2153.13     2137.48     15.18 o 
  -6   2   1     1721.41     1604.59     17.26 o 
  -5   2   1     1840.80     1827.03     11.93 o 
  -4   2   1     7344.42     7076.32     23.12 o 
  -3   2   1      888.27      787.46      9.32 o 
  -2   2   1      578.41      623.29      8.93 o 
  -1   2   1      245.62      184.13      5.32 o 
   0   2   1    11492.76    11413.34     87.28 o 
   1   2   1     6313.25     6628.19     36.89 o 
   2   2   1        3.19       19.42      3.60 o 
   3   2   1    11783.49    11472.07     98.81 o 
   4   2   1    12264.00    12274.60     79.39 o 
   5   2   1     3415.96     3449.66     32.69 o 
   6   2   1      543.11      496.85     14.25 o 
   7   2   1      868.68      878.14     11.33 o 
   8   2   1     1780.51     1688.67     15.82 o 
   9   2   1      882.39      891.24     12.44 o 
  10   2   1      490.38      501.61     12.95 o 
  11   2   1      161.96      170.16      8.86 o 
  12   2   1      247.25      234.93     10.68 o 
  13   2   1      139.25      141.36     17.26 o 
 -13   3   1       19.19        6.84     12.98 o 
 -12   3   1        1.62        0.26      8.29 o 
 -11   3   1      137.52      139.13     11.20 o 
 -10   3   1       69.84       82.82     13.25 o 
  -9   3   1       25.78       36.01      4.76 o 
  -8   3   1      981.66      983.21     12.80 o 
  -7   3   1     1024.00      999.92     11.68 o 
  -6   3   1      481.06      450.43      6.61 o 
  -5   3   1      145.42      145.11      3.65 o 
  -4   3   1      178.79      167.53      4.22 o 
  -3   3   1      378.02      315.28      8.82 o 
  -2   3   1      784.41      750.04      9.19 o 
  -1   3   1     1904.20     1866.37     15.95 o 
   0   3   1      929.86      896.62      7.32 o 
   1   3   1     1849.44     1842.39     16.06 o 
   2   3   1       14.52       12.18      1.86 o 
   3   3   1     1755.82     1954.56     10.71 o 
   4   3   1     2000.88     1801.11     28.15 o 
   5   3   1      835.50      706.29      7.28 o 
   6   3   1      312.53      320.86      6.50 o 
   7   3   1     3447.90     3391.59     21.98 o 
   8   3   1      324.64      334.77      9.50 o 
   9   3   1       48.29       62.15      5.55 o 
  10   3   1       70.77       76.41      6.36 o 
  11   3   1      107.64      124.19     10.65 o 
  12   3   1      243.43      243.99     19.09 o 
  13   3   1       30.97       24.55     14.37 o 
 -13   4   1        9.48       -8.38     12.93 o 
 -12   4   1        2.78       -0.31     12.48 o 
 -11   4   1       10.94        7.14      7.47 o 
 -10   4   1       36.42       40.57      8.63 o 
  -9   4   1      488.33      501.25     12.04 o 
  -8   4   1       18.98       20.14      5.25 o 
  -7   4   1       15.98       12.06      3.68 o 
  -6   4   1      724.77      753.53      9.63 o 
  -5   4   1        0.52        2.52      2.15 o 
  -4   4   1      509.51      467.77      5.75 o 
  -3   4   1     1212.41     1204.61      9.90 o 
  -2   4   1       40.19       15.98      2.24 o 
  -1   4   1     5864.84     6341.99     26.64 o 
   0   4   1      929.54      907.69      8.50 o 
   1   4   1       24.49       28.36      2.68 o 
   2   4   1      220.14      254.46      5.14 o 
   3   4   1      466.41      420.62     11.16 o 
   4   4   1       51.14       48.92      3.03 o 
   5   4   1      526.58      479.71      6.47 o 
   6   4   1      761.88      806.34      8.73 o 
   7   4   1        4.64        6.57      3.65 o 
   8   4   1      133.08      127.20      7.13 o 
   9   4   1       16.61       15.32      6.96 o 
  10   4   1        0.41        9.56      7.22 o 
  11   4   1      134.18      142.02     11.71 o 
  12   4   1        4.90        3.67      8.32 o 
  13   4   1       16.47       -0.05     14.16 o 
 -12   5   1       70.21       24.65     13.95 o 
 -11   5   1      250.39      240.80     13.31 o 
 -10   5   1      522.47      549.95     17.20 o 
  -9   5   1       46.68       44.53      8.31 o 
  -8   5   1     1331.82     1349.76     23.79 o 
  -7   5   1      550.34      591.02     12.05 o 
  -6   5   1      887.26      912.18     13.67 o 
  -5   5   1     4248.84     4238.99     23.77 o 
  -4   5   1      457.07      421.45      6.96 o 
  -3   5   1     5235.82     5283.21     40.59 o 
  -2   5   1      277.11      266.26      5.49 o 
  -1   5   1     4325.73     4346.13     24.17 o 
   0   5   1     1130.61     1118.75     10.53 o 
   1   5   1      787.46      739.70      8.66 o 
   2   5   1     4348.71     4393.05     27.33 o 
   3   5   1      104.42      101.06      4.30 o 
   4   5   1     1367.15     1293.17     21.09 o 
   5   5   1     2373.25     2440.14     23.40 o 
   6   5   1      896.05      909.79     13.48 o 
   7   5   1     1121.62     1083.13     20.55 o 
   8   5   1       77.85      104.57     10.25 o 
   9   5   1      451.92      468.11     15.40 o 
  10   5   1      521.24      511.03     16.87 o 
  11   5   1       69.44       74.95     15.05 o 
  12   5   1      174.60      194.35     18.21 o 
 -12   6   1      284.83      314.51     21.71 o 
 -11   6   1      395.66      400.97     19.22 o 
 -10   6   1        2.28       -2.24      7.78 o 
  -9   6   1      248.30      274.96     13.01 o 
  -8   6   1       16.60        8.58      7.26 o 
  -7   6   1      802.44      781.22     24.25 o 
  -6   6   1       19.79       33.80      7.51 o 
  -5   6   1      311.61      325.97     14.63 o 
  -4   6   1     2618.24     2581.51     22.77 o 
  -3   6   1      222.20      238.50      6.04 o 
  -2   6   1      784.82      733.83      9.42 o 
  -1   6   1       60.98       72.23      4.30 o 
   0   6   1     1667.64     1631.87     16.02 o 
   1   6   1      969.87      930.50     10.78 o 
   2   6   1      101.53      124.44      6.31 o 
   3   6   1     2774.16     2728.95     19.17 o 
   4   6   1      481.51      458.87      8.21 o 
   5   6   1      923.39      907.80     19.88 o 
   6   6   1       21.41       32.28      7.46 o 
   7   6   1      537.74      517.07     15.62 o 
   8   6   1      782.96      812.16     19.73 o 
   9   6   1       18.28       22.78      8.34 o 
  10   6   1       38.59       31.90     10.37 o 
  11   6   1      263.81      284.68     20.51 o 
  12   6   1       68.37       64.29     35.46 o 
 -11   7   1       19.98       13.23      9.25 o 
 -10   7   1        7.98        2.43      8.40 o 
  -9   7   1      195.76      181.38     12.24 o 
  -8   7   1       17.60       29.64      8.97 o 
  -7   7   1      312.98      338.64     13.99 o 
  -6   7   1        0.62        2.03      6.51 o 
  -5   7   1      575.70      574.67     16.14 o 
  -4   7   1        0.45        0.93      5.63 o 
  -3   7   1       44.69       56.49      5.97 o 
  -2   7   1      112.32      121.23      7.71 o 
  -1   7   1      413.32      437.03      8.28 o 
   0   7   1      187.53      191.37      7.42 o 
   1   7   1      297.37      284.29      7.12 o 
   2   7   1      379.94      382.65      8.45 o 
   3   7   1     1737.46     1709.40     16.16 o 
   4   7   1       79.16       96.41      7.20 o 
   5   7   1       60.76       66.32      8.70 o 
   6   7   1      110.00      120.42     10.94 o 
   7   7   1       27.79       26.90      8.26 o 
   8   7   1      129.85      136.54     11.04 o 
   9   7   1      365.67      359.55     15.37 o 
  10   7   1       23.92       13.99      8.86 o 
  11   7   1        0.73        0.88      9.11 o 
 -10   8   1       39.83       24.76     10.23 o 
  -9   8   1       56.31       27.12      9.64 o 
  -8   8   1       79.73       81.98     15.49 o 
  -7   8   1       71.41       72.96     10.58 o 
  -6   8   1      594.13      613.77     18.32 o 
  -5   8   1       53.42       59.71      9.35 o 
  -4   8   1       47.76       48.43      9.55 o 
  -3   8   1      147.96      161.59     20.08 o 
  -2   8   1      993.35     1006.30     16.07 o 
  -1   8   1     1804.34     1914.40     21.78 o 
   0   8   1        1.45        0.88      3.83 o 
   1   8   1       17.46       28.27      4.61 o 
   2   8   1      686.57      704.14     14.57 o 
   3   8   1      859.31      881.54     15.29 o 
   4   8   1        1.54       -2.65      7.04 o 
   5   8   1     1043.22     1074.16     22.50 o 
   6   8   1     1232.21     1315.91     25.60 o 
   7   8   1       22.38       13.91      8.35 o 
   8   8   1        3.95       -5.43      7.96 o 
   9   8   1      141.34      125.62     36.58 o 
  10   8   1       83.61       38.56     10.99 o 
  -8   9   1      238.91      250.17     21.03 o 
  -7   9   1      111.49       92.35     27.81 o 
  -6   9   1      213.82      208.37     12.90 o 
  -5   9   1      871.92      927.84     22.45 o 
  -4   9   1       82.01      104.46     11.18 o 
  -3   9   1     1035.10     1097.29     22.89 o 
  -2   9   1       32.06       33.71      6.82 o 
  -1   9   1      273.35      276.27     10.21 o 
   0   9   1      694.77      749.57     19.19 o 
   1   9   1      275.57      288.56     13.20 o 
   2   9   1     2943.59     3125.87     30.10 o 
   3   9   1      210.59      230.37     12.22 o 
   4   9   1      391.21      400.78     15.01 o 
   5   9   1      891.22      997.43     23.09 o 
   6   9   1       15.48       -0.08     13.14 o 
   7   9   1      772.98      799.56     30.43 o 
   8   9   1        0.29       -0.03      9.19 o 
  -6  10   1       52.86       56.49     18.22 o 
  -5  10   1      132.73      127.52     40.15 o 
  -4  10   1      137.89      122.23     16.74 o 
  -3  10   1       60.21       85.07     24.79 o 
  -2  10   1      248.94      285.12     20.67 o 
  -1  10   1      307.84      353.99     15.37 o 
   0  10   1       67.12       56.40     10.31 o 
   1  10   1      246.58      289.59     17.24 o 
   2  10   1      107.47      127.80     13.39 o 
   3  10   1      404.77      402.48     24.20 o 
   4  10   1      133.08       93.06     17.64 o 
   5  10   1       65.85       75.55     46.48 o 
   6  10   1      338.53      390.18     23.23 o 
  -3  11   1       11.84        2.68     14.42 o 
  -2  11   1        2.84      -13.19     13.33 o 
  -1  11   1       88.70       72.98     17.55 o 
   0  11   1       46.37        9.68      9.73 o 
   1  11   1      136.15       97.55     13.07 o 
   2  11   1       88.59       49.06     16.76 o 
   3  11   1        4.67       -2.79     14.18 o 
 -13   0   2      118.53      101.98     22.64 o 
 -12   0   2     1658.09     1753.33     55.31 o 
 -11   0   2     1135.89     1069.74     21.76 o 
 -10   0   2        1.50        0.36      6.25 o 
  -9   0   2     1788.04     1802.66     25.14 o 
  -8   0   2     2293.73     2271.35     29.95 o 
  -7   0   2     1685.27     1582.17     18.29 o 
  -6   0   2     2910.55     2984.96     55.59 o 
  -5   0   2     1164.61     1126.07     10.88 o 
  -4   0   2    17003.28    16635.07    160.79 o 
  -3   0   2    20461.37    19569.61    460.86 o 
  -2   0   2     1866.13     1810.71     41.68 o 
  -1   0   2    27484.97    26585.52    174.33 o 
   1   0   2    11583.32    11002.91     76.06 o 
   2   0   2       27.93       50.41      4.03 o 
   3   0   2     1215.45     1385.68     12.99 o 
   4   0   2     2608.83     2328.70     28.26 o 
   5   0   2     1080.20     1075.30     12.86 o 
   6   0   2      189.81      209.89      5.99 o 
   7   0   2       90.66       94.47      7.77 o 
   8   0   2       46.89       55.71      9.76 o 
   9   0   2     1685.95     1685.34     33.98 o 
  10   0   2     1458.68     1472.49     34.43 o 
  11   0   2      644.15      677.79     25.60 o 
  12   0   2      355.47      385.21     21.31 o 
  13   0   2        2.84        6.61     13.24 o 
  14   0   2       28.71       16.72     13.78 o 
 -14   1   2       26.14       23.21     11.17 o 
 -13   1   2        9.16       16.35      9.01 o 
 -12   1   2       21.62       17.30      7.09 o 
 -11   1   2      257.10      283.14      9.01 o 
 -10   1   2      169.95      175.63      7.31 o 
  -9   1   2        0.88        2.07      3.35 o 
  -8   1   2     3162.56     3154.57     19.40 o 
  -7   1   2     1214.85     1230.60     11.09 o 
  -6   1   2       17.58       35.61      4.70 o 
  -5   1   2     7511.59     7729.44     60.55 o 
  -4   1   2        7.20       15.05      2.30 o 
  -3   1   2        4.23        6.92      1.47 o 
  -2   1   2       19.36       32.05      2.12 o 
  -1   1   2      590.23      519.47     14.37 o 
   0   1   2     1321.45     1456.48     14.27 o 
   1   1   2     5421.73     5293.44     58.62 o 
   2   1   2      281.74      259.87      4.25 o 
   3   1   2     1757.37     1807.96     32.86 o 
   4   1   2      274.55      281.44      5.64 o 
   5   1   2      278.52      293.89      5.57 o 
   6   1   2       43.18       61.47      3.99 o 
   7   1   2      518.17      546.64      8.60 o 
   8   1   2      244.37      226.48      6.56 o 
   9   1   2     1574.20     1616.70     20.13 o 
  10   1   2       68.87       96.03      6.35 o 
  11   1   2      107.17      125.64      9.98 o 
  12   1   2       12.84        4.44      7.67 o 
  13   1   2        1.64       -8.42      8.42 o 
  14   1   2        1.00        3.89      9.79 o 
 -13   2   2       28.86       29.64      9.49 o 
 -12   2   2       94.33      102.69     11.16 o 
 -11   2   2      126.17      122.85      8.42 o 
 -10   2   2      253.38      278.66      8.47 o 
  -9   2   2       81.07       96.57      5.36 o 
  -8   2   2       31.59       29.63      3.97 o 
  -7   2   2       13.28       27.07      3.33 o 
  -6   2   2     2459.55     2639.02     23.87 o 
  -5   2   2     1906.13     1704.55     11.46 o 
  -4   2   2      855.53      833.33      8.05 o 
  -3   2   2     2784.03     2598.13     34.77 o 
  -2   2   2    11241.22    12109.83     52.30 o 
  -1   2   2     2954.16     3088.32     91.70 o 
   0   2   2    22370.45    22360.91     70.63 o 
   1   2   2      227.72      198.21      3.88 o 
   2   2   2     4005.03     4338.56     19.14 o 
   3   2   2        5.57        9.92      2.84 o 
   4   2   2       14.44        2.71      1.93 o 
   5   2   2       64.41       72.52      5.19 o 
   6   2   2     2476.08     2478.58     17.06 o 
   7   2   2       97.28      107.29      5.03 o 
   8   2   2      128.53      130.76      5.63 o 
   9   2   2      328.62      351.01      8.43 o 
  10   2   2        1.94       -2.88      4.21 o 
  11   2   2       10.59       12.62      5.15 o 
  12   2   2       29.63       34.65      9.32 o 
  13   2   2       44.41       31.02     14.14 o 
 -13   3   2        0.09        6.20     13.83 o 
 -12   3   2        9.35       13.11      8.02 o 
 -11   3   2      281.41      307.40     14.21 o 
 -10   3   2       40.97       46.00      6.58 o 
  -9   3   2     1240.31     1262.33     17.69 o 
  -8   3   2       10.88       34.42     11.39 o 
  -7   3   2     2498.34     2412.37     16.42 o 
  -6   3   2     3094.96     3095.33     41.44 o 
  -5   3   2     1330.31     1167.48      9.75 o 
  -4   3   2     6483.06     6543.36     57.84 o 
  -3   3   2      114.07      100.35      5.85 o 
  -2   3   2     5917.48     5635.34     24.17 o 
  -1   3   2     1273.42     1272.27     19.55 o 
   0   3   2    14165.93    14277.61     47.43 o 
   1   3   2    10556.75    10307.32     49.41 o 
   2   3   2     1151.64     1032.23     12.33 o 
   3   3   2     3715.56     3449.24     27.02 o 
   4   3   2     6073.44     6742.00     31.75 o 
   5   3   2     5417.68     5163.55     39.66 o 
   6   3   2      281.68      274.76      6.10 o 
   7   3   2       65.53       63.09      4.82 o 
   8   3   2     2191.16     2190.68     18.57 o 
   9   3   2       15.76       26.03      4.57 o 
  10   3   2      955.58      991.99     16.56 o 
  11   3   2        5.15        5.83      5.94 o 
  12   3   2      327.46      325.75     21.67 o 
  13   3   2       44.58       27.89     14.23 o 
 -13   4   2       21.39       18.26     14.66 o 
 -12   4   2       34.13       17.14     12.76 o 
 -11   4   2      254.47      265.51     12.92 o 
 -10   4   2      634.64      648.77     14.16 o 
  -9   4   2      418.20      416.52     11.14 o 
  -8   4   2      927.39      918.46     25.42 o 
  -7   4   2       68.73       74.42      8.15 o 
  -6   4   2      705.49      679.18      9.06 o 
  -5   4   2       83.99       71.28      3.31 o 
  -4   4   2     3068.80     3093.06     82.45 o 
  -3   4   2     7010.02     6610.85     27.54 o 
  -2   4   2      176.79      171.35      6.59 o 
  -1   4   2    12291.44    12534.60     79.45 o 
   0   4   2     1210.59     1110.21      9.41 o 
   1   4   2     6706.84     6925.49     43.00 o 
   2   4   2     8544.85     8840.19     34.94 o 
   3   4   2     8897.71     9275.78     65.89 o 
   4   4   2    11513.40    11589.83     85.36 o 
   5   4   2     1581.81     1466.63     11.13 o 
   6   4   2     3740.68     3733.61     56.67 o 
   7   4   2     1130.83     1146.05     15.66 o 
   8   4   2      501.14      495.17     11.32 o 
   9   4   2     1410.55     1373.66     18.95 o 
  10   4   2       66.15       66.15      9.52 o 
  11   4   2     1124.09     1172.09     24.52 o 
  12   4   2      352.83      368.53     24.20 o 
  13   4   2       93.15       52.54     15.82 o 
 -12   5   2       26.97        3.62     12.62 o 
 -11   5   2       89.21      110.51     14.25 o 
 -10   5   2      187.85      176.36     11.27 o 
  -9   5   2      158.52      156.38     10.18 o 
  -8   5   2       46.89       51.12      6.66 o 
  -7   5   2     2323.57     2263.68     37.96 o 
  -6   5   2        7.17        9.08      4.40 o 
  -5   5   2      114.15      119.22      6.21 o 
  -4   5   2     2832.32     2810.66     17.30 o 
  -3   5   2      138.02      151.72      5.73 o 
  -2   5   2     1217.57     1235.12     13.48 o 
  -1   5   2      165.97      213.65      5.13 o 
   0   5   2     2224.15     2255.51     15.31 o 
   1   5   2     4165.31     4166.85     27.22 o 
   2   5   2      368.27      378.93      7.18 o 
   3   5   2      666.87      680.94      8.91 o 
   4   5   2        5.79        0.38      2.91 o 
   5   5   2      185.97      196.05      6.02 o 
   6   5   2       12.58       13.58      3.96 o 
   7   5   2     1059.13     1179.06     19.57 o 
   8   5   2     2309.99     2253.00     31.06 o 
   9   5   2        0.14       -0.88      7.06 o 
  10   5   2        1.68       -7.31      7.31 o 
  11   5   2       21.95       21.50      8.99 o 
  12   5   2        0.98        0.19      8.94 o 
 -12   6   2        9.50       14.73     14.61 o 
 -11   6   2        6.20        5.94      9.01 o 
 -10   6   2        3.34        7.90      9.31 o 
  -9   6   2       71.83       88.14     10.70 o 
  -8   6   2       13.81        7.32      7.12 o 
  -7   6   2      613.40      568.96     16.21 o 
  -6   6   2      779.17      751.12     23.81 o 
  -5   6   2        4.23        5.45      4.22 o 
  -4   6   2        1.45       -1.58      5.10 o 
  -3   6   2       99.90       97.88      5.87 o 
  -2   6   2      940.85      897.80     10.20 o 
  -1   6   2      143.96      133.79      4.85 o 
   0   6   2       22.06       24.86      3.54 o 
   1   6   2     2190.40     2217.07     16.85 o 
   2   6   2        3.76       14.35      4.32 o 
   3   6   2       39.38       44.78      4.30 o 
   4   6   2      183.69      184.75      6.03 o 
   5   6   2      499.24      479.82      9.49 o 
   6   6   2      632.22      674.44     31.56 o 
   7   6   2      841.24      810.92     19.27 o 
   8   6   2        3.21       -0.16      6.76 o 
   9   6   2      925.16      888.24     21.40 o 
  10   6   2       72.14       76.84     16.87 o 
  11   6   2       35.59       25.41     11.59 o 
  12   6   2        1.74        0.69     13.78 o 
 -11   7   2        8.57        5.60      9.18 o 
 -10   7   2      213.94      196.85     13.06 o 
  -9   7   2      543.40      561.05     18.40 o 
  -8   7   2      209.95      198.59     12.06 o 
  -7   7   2      335.15      372.90     14.50 o 
  -6   7   2       14.25       18.58      7.25 o 
  -5   7   2     1938.79     1979.60     29.00 o 
  -4   7   2      319.29      291.55     12.18 o 
  -3   7   2       20.09       30.79      5.43 o 
  -2   7   2     1131.68     1159.33     15.94 o 
  -1   7   2       54.43       64.60      4.67 o 
   0   7   2      550.58      555.08      9.15 o 
   1   7   2     1212.90     1248.83     13.55 o 
   2   7   2     1070.74     1085.02     12.86 o 
   3   7   2      358.77      379.60      8.29 o 
   4   7   2       76.65       85.21      5.54 o 
   5   7   2      143.57      153.43     10.05 o 
   6   7   2      523.47      513.57     15.95 o 
   7   7   2       44.29       52.76      8.92 o 
   8   7   2       43.93       73.14     10.66 o 
   9   7   2       12.28        6.30      8.26 o 
  10   7   2      241.08      253.98     14.54 o 
  11   7   2       94.20       48.41     23.58 o 
 -10   8   2       94.76       35.42     10.71 o 
  -9   8   2       69.93       44.78     10.63 o 
  -8   8   2      161.82      150.82     15.56 o 
  -7   8   2      207.57      200.34     12.38 o 
  -6   8   2      253.90      255.17     13.06 o 
  -5   8   2       12.02       21.61      8.80 o 
  -4   8   2      392.97      420.37     14.91 o 
  -3   8   2     2007.13     2120.55     29.95 o 
  -2   8   2      180.36      174.47      8.24 o 
  -1   8   2      372.65      437.66     11.13 o 
   0   8   2       30.97       36.69      5.80 o 
   1   8   2       84.22       95.34      5.68 o 
   2   8   2        3.30        5.45      4.10 o 
   3   8   2        7.84        7.27      5.12 o 
   4   8   2      492.05      528.09     12.56 o 
   5   8   2       35.35       56.40      9.54 o 
   6   8   2      114.00      109.44     11.58 o 
   7   8   2      404.98      428.16     16.09 o 
   8   8   2        2.76        1.59      8.35 o 
   9   8   2       46.42       36.19     10.04 o 
  10   8   2        0.55        6.04      9.86 o 
  -8   9   2      186.57      151.62     71.02 o 
  -7   9   2       16.09       18.79      9.85 o 
  -6   9   2        2.34       -5.32      8.12 o 
  -5   9   2        2.35        4.60      8.32 o 
  -4   9   2      101.79      118.30     11.78 o 
  -3   9   2      110.55      115.95     10.49 o 
  -2   9   2       87.63      101.01     10.95 o 
  -1   9   2      248.74      231.20      9.63 o 
   0   9   2        0.40       -0.32      5.30 o 
   1   9   2      479.58      536.89     16.68 o 
   2   9   2      468.68      451.82     15.79 o 
   3   9   2      123.38      141.29      8.40 o 
   4   9   2       18.16       17.45      8.07 o 
   5   9   2      211.21      212.11     12.73 o 
   6   9   2       28.36       22.85      9.25 o 
   7   9   2       58.87       64.68     28.76 o 
   8   9   2      141.72      114.93     37.29 o 
  -6  10   2      580.09      604.49     28.51 o 
  -5  10   2      150.02      112.21     38.56 o 
  -4  10   2       38.66       53.15     10.74 o 
  -3  10   2      140.60      133.70     11.92 o 
  -2  10   2       46.52       56.46     15.46 o 
  -1  10   2      896.41      935.36     33.21 o 
   0  10   2       58.16       38.42      9.79 o 
   1  10   2      428.03      437.08     24.83 o 
   2  10   2     2077.41     2094.29     33.39 o 
   3  10   2        7.14       -6.70     11.79 o 
   4  10   2      140.84       78.40     17.19 o 
   5  10   2        0.59       -9.38     12.29 o 
   6  10   2      281.49      298.55     21.34 o 
  -3  11   2      180.14       78.42     18.73 o 
  -2  11   2      696.45      701.08     31.88 o 
  -1  11   2       28.39       10.16     14.30 o 
   0  11   2       71.11       21.83     14.28 o 
   1  11   2       29.51       15.08     10.17 o 
   2  11   2      122.82       63.43     16.88 o 
 -14   1   3      130.44       49.30     16.03 o 
 -13   1   3        0.35       -6.55      6.66 o 
 -12   1   3      147.56      160.60      9.77 o 
 -11   1   3      548.92      569.23     11.77 o 
 -10   1   3        0.90       -3.56      4.18 o 
  -9   1   3      826.96      794.64     11.96 o 
  -8   1   3       37.01       63.68      5.85 o 
  -7   1   3      944.07      914.93      9.63 o 
  -6   1   3     3653.98     3637.64     36.64 o 
  -5   1   3      913.12      888.99     12.75 o 
  -4   1   3    18603.55    18592.33    157.88 o 
  -3   1   3     5959.69     6011.70     90.49 o 
  -2   1   3    16152.98    16087.30    472.53 o 
  -1   1   3     2457.07     2419.11     55.01 o 
   0   1   3     8619.70     8599.71     57.29 o 
   1   1   3     6981.67     6942.82     49.30 o 
   2   1   3     1932.41     1963.40     37.82 o 
   3   1   3      343.62      316.22      7.42 o 
   4   1   3    11955.40    12117.23     91.79 o 
   5   1   3      784.30      816.25     10.49 o 
   6   1   3     1602.58     1713.76     32.39 o 
   7   1   3      117.88      119.53      5.87 o 
   8   1   3      479.43      482.67     10.42 o 
   9   1   3     1329.44     1301.30     17.25 o 
  10   1   3        5.22       -4.31      6.60 o 
  11   1   3      640.09      677.77     23.39 o 
  12   1   3       57.49       54.10      9.99 o 
  13   1   3        2.00       -3.44      9.42 o 
  14   1   3       22.64       13.11     10.30 o 
 -13   2   3       56.43       42.15      9.52 o 
 -12   2   3      188.58      214.26     10.92 o 
 -11   2   3       80.73       89.92      8.96 o 
 -10   2   3      735.50      717.20     14.68 o 
  -9   2   3        1.55        2.73      3.49 o 
  -8   2   3     4426.86     4373.38     33.02 o 
  -7   2   3     1260.98     1152.88     11.00 o 
  -6   2   3        1.93        3.65      2.42 o 
  -5   2   3      714.97      611.26      7.49 o 
  -4   2   3      376.96      440.42      8.43 o 
  -3   2   3    10523.73    10188.55    160.30 o 
  -2   2   3     8191.15     9184.70    366.98 o 
  -1   2   3       59.19       49.46      4.46 o 
   0   2   3    18809.98    18610.36     59.89 o 
   1   2   3        3.71        5.08      1.37 o 
   2   2   3      817.83      728.58     13.32 o 
   3   2   3      678.37      648.25      8.20 o 
   4   2   3     5074.53     5074.66     60.25 o 
   5   2   3     2260.17     2122.71     27.99 o 
   6   2   3       52.34       67.57      4.21 o 
   7   2   3     1704.41     1628.62     14.66 o 
   8   2   3      336.66      350.61      7.97 o 
   9   2   3       58.75       78.59      5.90 o 
  10   2   3       58.50       55.23      6.85 o 
  11   2   3        0.04       -1.48      5.47 o 
  12   2   3      196.75      235.09     13.24 o 
  13   2   3      114.69      112.05     12.58 o 
 -13   3   3       17.44        3.18      9.08 o 
 -12   3   3      306.25      354.54     29.11 o 
 -11   3   3     1073.97     1044.33     28.43 o 
 -10   3   3       38.72       52.95      6.75 o 
  -9   3   3       36.66       39.97      5.11 o 
  -8   3   3       77.40       89.00      5.87 o 
  -7   3   3      120.01       99.67      4.62 o 
  -6   3   3     1329.05     1313.51     13.44 o 
  -5   3   3     4472.83     4430.80     25.35 o 
  -4   3   3     2177.52     1933.44     24.34 o 
  -3   3   3      593.49      560.77      8.47 o 
  -2   3   3     5210.21     5249.38     26.38 o 
  -1   3   3     1306.66     1464.59     14.63 o 
   0   3   3     7341.64     7344.09     63.10 o 
   1   3   3     3442.80     3470.85     20.42 o 
   2   3   3     1285.17     1402.97     18.17 o 
   3   3   3     2813.22     2796.36     44.93 o 
   4   3   3      366.05      263.27      6.63 o 
   5   3   3      674.99      773.60      9.09 o 
   6   3   3       79.42       83.08      4.29 o 
   7   3   3      174.82      157.16      5.50 o 
   8   3   3      112.20      104.33      5.66 o 
   9   3   3      266.34      316.16      9.86 o 
  10   3   3        6.13        7.02      5.56 o 
  11   3   3       79.44       92.56     10.28 o 
  12   3   3      148.19      160.69     11.69 o 
  13   3   3       91.59       37.77     16.83 o 
 -13   4   3       76.02       23.63     13.85 o 
 -12   4   3        6.43      -10.47     11.34 o 
 -11   4   3       19.93       12.82      8.29 o 
 -10   4   3       97.84      119.16      8.36 o 
  -9   4   3      162.03      162.07      8.08 o 
  -8   4   3      799.24      755.88     13.71 o 
  -7   4   3       88.23       91.92      6.31 o 
  -6   4   3      251.82      258.25      7.90 o 
  -5   4   3      212.11      196.82      5.08 o 
  -4   4   3     2125.89     2078.38     49.46 o 
  -3   4   3        4.03        2.94      1.92 o 
  -2   4   3     1153.09     1115.40      9.05 o 
  -1   4   3     5712.57     6351.81     28.38 o 
   0   4   3     3707.83     4174.40     20.41 o 
   1   4   3     3326.87     3494.12     25.82 o 
   2   4   3     2708.92     2653.51     16.41 o 
   3   4   3     4276.37     4218.25     47.28 o 
   4   4   3     1757.09     1802.78     28.36 o 
   5   4   3     3167.83     3147.67     26.90 o 
   6   4   3       27.39       31.46      4.02 o 
   7   4   3      160.16      176.87      6.55 o 
   8   4   3       29.94       32.96      5.80 o 
   9   4   3      618.19      621.71     13.55 o 
  10   4   3      510.15      544.98     13.35 o 
  11   4   3       21.03       33.96      9.05 o 
  12   4   3       86.31       97.23     21.64 o 
  13   4   3       15.92       -8.45     13.50 o 
 -12   5   3       12.95       15.56     13.50 o 
 -11   5   3       12.90       19.81      8.49 o 
 -10   5   3        4.56        1.09      6.69 o 
  -9   5   3       26.10       33.63     10.70 o 
  -8   5   3      167.18      178.27      8.29 o 
  -7   5   3       50.79       52.97      8.09 o 
  -6   5   3     1740.16     1735.81     19.32 o 
  -5   5   3      611.47      580.85     10.94 o 
  -4   5   3     3022.28     3059.83     29.75 o 
  -3   5   3     2332.54     2234.28     24.30 o 
  -2   5   3      895.42      876.68     14.00 o 
  -1   5   3     5224.02     5116.23     38.11 o 
   0   5   3       82.27      102.86      4.10 o 
   1   5   3     3500.11     3394.29     19.88 o 
   2   5   3     1907.01     1850.15     14.40 o 
   3   5   3     2230.46     2324.60     16.87 o 
   4   5   3     7555.96     7330.33     34.16 o 
   5   5   3      268.02      284.86      6.92 o 
   6   5   3     4372.39     4245.67     26.18 o 
   7   5   3     1100.04     1209.25     25.88 o 
   8   5   3     1817.26     1865.85     40.10 o 
   9   5   3     1230.43     1220.55     24.07 o 
  10   5   3       50.48       64.37     11.13 o 
  11   5   3      821.63      863.91     39.07 o 
  12   5   3        0.18       -1.94      8.88 o 
 -11   6   3        0.32       -0.55      8.57 o 
 -10   6   3       21.24       28.49     11.25 o 
  -9   6   3        2.93        0.65      7.37 o 
  -8   6   3       76.67       91.17     10.43 o 
  -7   6   3      167.89      175.37     10.55 o 
  -6   6   3       99.65       97.78     11.68 o 
  -5   6   3      128.31      125.76      6.81 o 
  -4   6   3      594.79      556.16     14.59 o 
  -3   6   3      547.18      575.47     10.67 o 
  -2   6   3      513.12      510.04     10.05 o 
  -1   6   3        7.46        7.15      2.88 o 
   0   6   3     4480.45     4543.59     25.01 o 
   1   6   3     1617.20     1559.10     14.03 o 
   2   6   3      846.92      848.88     11.36 o 
   3   6   3     3096.69     3086.83     21.14 o 
   4   6   3     1036.46      989.29     12.13 o 
   5   6   3     4990.18     5275.28     66.20 o 
   6   6   3        3.09        0.37      4.83 o 
   7   6   3     1604.93     1707.19     31.61 o 
   8   6   3     1020.58      957.40     21.34 o 
   9   6   3        3.03        9.62      7.61 o 
  10   6   3      223.06      229.32     13.13 o 
  11   6   3       59.15       33.31      9.87 o 
 -11   7   3        0.12       -8.34      8.34 o 
 -10   7   3       98.99       78.70     12.88 o 
  -9   7   3      208.22      204.88     12.93 o 
  -8   7   3       27.26       43.68      9.54 o 
  -7   7   3      135.01      129.94     10.32 o 
  -6   7   3        0.01        1.03      6.89 o 
  -5   7   3       62.87       69.39      9.30 o 
  -4   7   3        3.93       -0.19      5.87 o 
  -3   7   3     2028.77     1912.05     26.90 o 
  -2   7   3      344.21      352.29      9.42 o 
  -1   7   3       11.99       16.61      7.15 o 
   0   7   3      191.49      219.05      7.01 o 
   1   7   3        4.20        4.85      3.57 o 
   2   7   3     1933.39     1967.52     17.46 o 
   3   7   3      595.06      620.93     10.22 o 
   4   7   3      439.94      448.51      9.08 o 
   5   7   3     2142.29     2162.73     23.42 o 
   6   7   3      107.63      121.23     11.66 o 
   7   7   3      168.82      193.59     11.36 o 
   8   7   3      267.43      250.04     12.93 o 
   9   7   3      245.06      237.15     13.38 o 
  10   7   3        0.04        1.31      8.97 o 
  11   7   3       75.10       31.52     10.59 o 
  -9   8   3        6.23       12.25      9.33 o 
  -8   8   3       55.65       41.52     10.01 o 
  -7   8   3        2.44       10.36      8.56 o 
  -6   8   3      609.22      638.21     20.38 o 
  -5   8   3     1146.24     1196.03     24.13 o 
  -4   8   3      170.72      178.79     10.93 o 
  -3   8   3     1435.32     1486.29     25.37 o 
  -2   8   3      333.56      329.32     10.09 o 
  -1   8   3      278.82      276.04      9.29 o 
   0   8   3       43.31       39.68      5.79 o 
   1   8   3       64.31       78.30      7.03 o 
   2   8   3     1482.93     1552.83     16.54 o 
   3   8   3      355.88      381.87      9.06 o 
   4   8   3      145.33      161.64     10.61 o 
   5   8   3      341.04      367.75     14.22 o 
   6   8   3       21.22       13.66      8.02 o 
   7   8   3      321.37      312.52     14.32 o 
   8   8   3       81.43       77.87     18.84 o 
   9   8   3       41.35       30.32     10.00 o 
  10   8   3      120.90       67.74     17.52 o 
  -8   9   3      264.35      257.14     22.14 o 
  -7   9   3      168.81      165.00     12.59 o 
  -6   9   3      697.20      775.78     21.71 o 
  -5   9   3       51.15       59.56     13.09 o 
  -4   9   3      589.53      674.68     19.38 o 
  -3   9   3       45.27       41.52      9.58 o 
  -2   9   3     1890.84     2045.63     31.03 o 
  -1   9   3      985.81     1076.28     17.80 o 
   0   9   3      754.80      775.14     15.40 o 
   1   9   3     1431.57     1571.34     21.23 o 
   2   9   3        5.95        5.29      7.25 o 
   3   9   3      368.71      369.90     14.72 o 
   4   9   3      390.91      406.97     15.10 o 
   5   9   3      296.04      312.47     17.35 o 
   6   9   3      224.05      232.77     22.25 o 
   7   9   3      126.01      128.11     27.18 o 
   8   9   3      129.90       97.25     32.74 o 
  -6  10   3      173.58      136.78     46.03 o 
  -5  10   3      102.36      105.92     25.29 o 
  -4  10   3       42.44       33.62     10.28 o 
  -3  10   3      192.73      185.62     12.91 o 
  -2  10   3       84.69       98.23     12.03 o 
  -1  10   3      189.21      193.95     12.58 o 
   0  10   3       47.80       38.07      9.23 o 
   1  10   3       22.65       22.70      8.78 o 
   2  10   3      342.61      338.35     15.60 o 
   3  10   3        4.47      -11.03     11.03 o 
   4  10   3      180.66      164.85     18.42 o 
   5  10   3        4.61       -5.52     12.36 o 
   6  10   3        1.10      -12.71     12.71 o 
  -3  11   3       17.58       15.25     14.59 o 
  -2  11   3      154.58      168.95     20.08 o 
  -1  11   3       69.91       61.11     16.38 o 
   0  11   3       10.07       -7.46     13.50 o 
   1  11   3       67.87       46.13     11.34 o 
   2  11   3       20.58       18.44     14.40 o 
   3  11   3        2.59        0.62     13.31 o 
 -14   0   4        9.43        0.62     14.16 o 
 -13   0   4       78.59       41.84     15.67 o 
 -12   0   4       19.54       11.74     11.25 o 
 -11   0   4      216.07      255.14     12.35 o 
 -10   0   4        0.94        3.32      6.23 o 
  -9   0   4      620.77      656.92     15.73 o 
  -8   0   4       89.29       93.42      7.82 o 
  -7   0   4     9399.26     9447.75     44.87 o 
  -6   0   4     5948.22     6192.52     76.43 o 
  -5   0   4      128.07      129.97      4.27 o 
  -4   0   4    24864.06    23951.49     86.87 o 
  -3   0   4      648.78      701.18      9.42 o 
  -2   0   4    25631.80    26849.55    160.64 o 
  -1   0   4     1454.98     1351.19     14.74 o 
   0   0   4     2377.17     2270.86     21.39 o 
   1   0   4    26741.95    26431.45    161.10 o 
   2   0   4     6916.80     8029.35     60.33 o 
   3   0   4      292.07      261.09      8.95 o 
   4   0   4    11816.97    12460.86     89.88 o 
   5   0   4     5862.02     5646.43     54.60 o 
   6   0   4     1265.24     1308.21     25.15 o 
   7   0   4     3416.59     3560.54     47.15 o 
   8   0   4     5908.67     5774.04     65.10 o 
   9   0   4        1.23       16.29     10.09 o 
  10   0   4     2218.86     2112.60     41.43 o 
  11   0   4        7.30        5.28     10.35 o 
  12   0   4      500.31      535.78     25.34 o 
  13   0   4      155.74      180.64     18.00 o 
  14   0   4       28.40       11.25     15.56 o 
 -14   1   4       27.22       10.20     14.11 o 
 -13   1   4       32.52       22.26      7.64 o 
 -12   1   4        0.90       -1.56      6.33 o 
 -11   1   4       70.44       88.04      8.26 o 
 -10   1   4      459.47      484.83     10.46 o 
  -9   1   4       49.18       72.21      5.75 o 
  -8   1   4      708.60      742.26     13.02 o 
  -7   1   4      418.16      354.54      6.38 o 
  -6   1   4      137.60      153.28      3.50 o 
  -5   1   4     1158.52     1093.57     10.08 o 
  -4   1   4     1130.52     1010.32     11.87 o 
  -3   1   4     7710.15     7397.82     69.20 o 
  -2   1   4    43393.18    43243.18   1369.61 o 
  -1   1   4    23560.44    24166.00    352.94 o 
   0   1   4    10552.30    10892.45     47.14 o 
   1   1   4     4235.50     4696.44     50.86 o 
   2   1   4     4811.59     4820.35     39.89 o 
   3   1   4     2138.19     2309.26     23.97 o 
   4   1   4     9116.92     9070.66     78.12 o 
   5   1   4      475.02      394.14      7.80 o 
   6   1   4      189.79      169.97      6.91 o 
   7   1   4     2730.68     2776.87     23.24 o 
   8   1   4        8.59       14.13      4.43 o 
   9   1   4      551.30      604.05     12.47 o 
  10   1   4      664.53      668.36     17.22 o 
  11   1   4     1092.22     1112.28     22.74 o 
  12   1   4      261.02      273.29     14.03 o 
  13   1   4       54.20       37.78     10.88 o 
 -13   2   4        0.44       -2.62      7.49 o 
 -12   2   4      234.09      254.02     13.05 o 
 -11   2   4       38.19       50.04      7.32 o 
 -10   2   4      180.91      180.76      8.96 o 
  -9   2   4      378.73      366.01      8.74 o 
  -8   2   4      318.37      335.02      6.96 o 
  -7   2   4       48.52       60.77      4.07 o 
  -6   2   4       16.44       22.26      2.95 o 
  -5   2   4      935.88      939.97     10.04 o 
  -4   2   4        6.39       12.14      2.05 o 
  -3   2   4      126.52      111.52      4.28 o 
  -2   2   4      765.23      792.44     20.58 o 
  -1   2   4     3342.28     3382.01     20.28 o 
   0   2   4        7.37        9.77      1.15 o 
   1   2   4     7005.97     7241.02     27.60 o 
   2   2   4      288.83      300.18      5.49 o 
   3   2   4      193.42      260.66     22.83 o 
   4   2   4     6055.60     6870.89     34.53 o 
   5   2   4      125.94      156.83      6.44 o 
   6   2   4        6.82        3.58      3.28 o 
   7   2   4       15.93       24.53      4.52 o 
   8   2   4       95.70      104.27      7.77 o 
   9   2   4      249.97      256.79      9.02 o 
  10   2   4      177.23      166.49      8.33 o 
  11   2   4        4.47        0.75      5.95 o 
  12   2   4        1.02       -1.75      8.50 o 
  13   2   4        6.33        1.88      9.35 o 
 -13   3   4       61.25       48.15     11.21 o 
 -12   3   4        0.20       -5.50      7.78 o 
 -11   3   4      197.80      225.96     10.48 o 
 -10   3   4      835.18      816.41     18.40 o 
  -9   3   4      103.69      108.90      8.59 o 
  -8   3   4     2318.04     2290.15     38.03 o 
  -7   3   4       28.40       34.37      4.30 o 
  -6   3   4      839.68      787.34      8.61 o 
  -5   3   4      509.18      463.62      6.29 o 
  -4   3   4      671.12      603.18     17.09 o 
  -3   3   4     5957.66     5939.79    116.45 o 
  -2   3   4        6.10        4.30      1.80 o 
  -1   3   4     1789.83     1630.49     21.75 o 
   0   3   4     8248.58     8149.23     30.88 o 
   1   3   4      873.79      795.71      7.68 o 
   2   3   4     2081.04     1965.27     13.10 o 
   3   3   4        6.00       12.53      2.45 o 
   4   3   4     1032.87      961.64     11.82 o 
   5   3   4      923.37      832.04      7.75 o 
   6   3   4       40.94       40.85      3.22 o 
   7   3   4      166.55      153.27      8.42 o 
   8   3   4        9.81       14.72      7.88 o 
   9   3   4      127.49      134.07      7.59 o 
  10   3   4      203.51      204.50      9.11 o 
  11   3   4       91.84      114.11      9.07 o 
  12   3   4      397.78      421.75     13.19 o 
  13   3   4      110.06       57.40     16.05 o 
 -13   4   4        2.18       11.51     13.73 o 
 -12   4   4      294.98      289.53     20.44 o 
 -11   4   4       37.16       42.21      8.84 o 
 -10   4   4       75.09       81.44      7.76 o 
  -9   4   4       96.80      112.73      8.08 o 
  -8   4   4      713.84      732.80     13.75 o 
  -7   4   4     2637.80     2577.48     21.03 o 
  -6   4   4       17.55        8.74      3.64 o 
  -5   4   4     1599.89     1542.28     24.64 o 
  -4   4   4     2568.92     2426.70     35.80 o 
  -3   4   4      627.89      623.70     22.70 o 
  -2   4   4      401.29      367.18      5.86 o 
  -1   4   4       72.18       84.07      3.26 o 
   0   4   4    13601.92    14683.36     69.38 o 
   1   4   4     2002.41     1841.29     13.15 o 
   2   4   4        2.06        2.80      2.39 o 
   3   4   4     1793.79     1604.20     13.18 o 
   4   4   4     1076.51     1027.19      8.40 o 
   5   4   4      216.17      210.40      5.99 o 
   6   4   4      485.95      461.32      8.58 o 
   7   4   4      306.39      319.93      7.80 o 
   8   4   4     1395.59     1362.59     18.48 o 
   9   4   4      702.00      716.18     14.36 o 
  10   4   4      251.72      237.79     10.01 o 
  11   4   4       43.69       65.24     10.41 o 
  12   4   4        5.79       -0.15      8.17 o 
  13   4   4        9.97       -6.27     13.31 o 
 -12   5   4       56.58       17.59     14.14 o 
 -11   5   4      143.23      143.80     16.17 o 
 -10   5   4       56.01       63.92      9.70 o 
  -9   5   4      218.26      226.13      9.38 o 
  -8   5   4       92.88      110.33      8.13 o 
  -7   5   4      252.37      242.16      8.82 o 
  -6   5   4      351.89      358.11      9.63 o 
  -5   5   4      523.86      524.90     10.82 o 
  -4   5   4     1438.60     1423.78     21.14 o 
  -3   5   4      857.07      851.32     11.53 o 
  -2   5   4      122.89      120.06      4.83 o 
  -1   5   4        2.72        1.60      2.35 o 
   0   5   4       71.13       68.73      3.75 o 
   1   5   4     1090.07     1168.43     11.27 o 
   2   5   4       58.30       83.12      4.48 o 
   3   5   4     2117.27     2136.44     20.52 o 
   4   5   4     1304.65     1322.91     13.37 o 
   5   5   4      368.11      352.43      8.18 o 
   6   5   4       54.03       75.27      5.50 o 
   7   5   4      445.97      430.70     11.01 o 
   8   5   4        5.23        4.44      5.29 o 
   9   5   4       28.48       39.40      6.82 o 
  10   5   4        1.86        4.33      7.53 o 
  11   5   4        8.27        2.08      8.45 o 
  12   5   4       97.22       77.04     19.33 o 
 -11   6   4       41.57       41.31     10.54 o 
 -10   6   4       35.22       31.49      9.21 o 
  -9   6   4      630.17      646.27     18.71 o 
  -8   6   4        4.95        2.95      7.06 o 
  -7   6   4      161.97      171.70      8.19 o 
  -6   6   4        1.18        2.23      4.48 o 
  -5   6   4     1287.24     1298.70     22.47 o 
  -4   6   4      693.07      722.96     23.56 o 
  -3   6   4     2076.59     2059.99     24.70 o 
  -2   6   4     1720.73     1725.85     27.67 o 
  -1   6   4     2371.18     2344.23     17.37 o 
   0   6   4      159.24      137.29      5.17 o 
   1   6   4     1129.65     1168.67     12.24 o 
   2   6   4      406.90      396.39      7.78 o 
   3   6   4     1700.26     1764.05     22.01 o 
   4   6   4       70.28       89.87      5.86 o 
   5   6   4     1251.48     1293.10     23.32 o 
   6   6   4     3045.72     3070.31     35.89 o 
   7   6   4       90.20      110.66      7.76 o 
   8   6   4      155.50      149.15     10.53 o 
   9   6   4       40.00       42.37      9.21 o 
  10   6   4      275.67      289.40     14.67 o 
  11   6   4       45.79       25.96      9.62 o 
 -11   7   4      155.43       46.36     15.79 o 
 -10   7   4       29.92       28.07      9.31 o 
  -9   7   4       10.80       15.80      9.02 o 
  -8   7   4      753.71      771.65     20.61 o 
  -7   7   4      133.55      130.19     15.71 o 
  -6   7   4      744.37      758.85     19.19 o 
  -5   7   4     1077.66     1082.30     21.79 o 
  -4   7   4       92.83      121.53     10.43 o 
  -3   7   4      597.12      583.09     15.65 o 
  -2   7   4      669.24      672.20     12.52 o 
  -1   7   4     1877.24     1927.72     20.77 o 
   0   7   4     1050.11     1002.74     14.91 o 
   1   7   4     1304.02     1323.64     14.17 o 
   2   7   4     4128.57     4200.44     26.58 o 
   3   7   4        0.53       -2.83      3.56 o 
   4   7   4     1372.99     1342.24     15.22 o 
   5   7   4      101.59      114.07      6.14 o 
   6   7   4       62.89       67.14      9.41 o 
   7   7   4      633.90      676.77     18.80 o 
   8   7   4      194.57      189.21     13.49 o 
   9   7   4      373.03      418.99     16.57 o 
  10   7   4      191.91      184.65     18.28 o 
  -9   8   4       49.30       31.66     10.48 o 
  -8   8   4       28.09       11.87      9.10 o 
  -7   8   4      469.05      494.36     17.55 o 
  -6   8   4       40.98       36.83      9.57 o 
  -5   8   4      255.82      280.17     13.50 o 
  -4   8   4      620.54      630.16     17.85 o 
  -3   8   4       12.03       19.19      7.74 o 
  -2   8   4      491.24      502.46     15.30 o 
  -1   8   4       35.99       36.07      8.71 o 
   0   8   4       36.11       40.92      6.25 o 
   1   8   4      277.15      272.80      9.39 o 
   2   8   4      170.49      165.51      8.01 o 
   3   8   4        9.64       10.85      4.50 o 
   4   8   4       62.97       76.36      7.67 o 
   5   8   4      124.15      120.89     10.74 o 
   6   8   4       75.55       87.43     18.97 o 
   7   8   4      256.32      252.21     15.32 o 
   8   8   4      458.23      434.51     33.64 o 
   9   8   4        2.12        1.85      8.57 o 
  -8   9   4       10.44       -2.62      9.29 o 
  -7   9   4        0.96       -6.67      9.14 o 
  -6   9   4        5.85        2.55      8.66 o 
  -5   9   4      133.63      146.00     11.63 o 
  -4   9   4       36.66       59.67     11.73 o 
  -3   9   4       12.90       11.38      8.29 o 
  -2   9   4       57.94       74.23     10.10 o 
  -1   9   4       78.70       87.01     10.51 o 
   0   9   4       90.86      111.80      8.71 o 
   1   9   4      162.38      164.97      8.84 o 
   2   9   4       34.30       47.15      9.10 o 
   3   9   4       47.41       42.98      8.92 o 
   4   9   4       34.94       15.01     11.46 o 
   5   9   4       42.72       32.23      9.02 o 
   6   9   4       59.00       61.88     10.37 o 
   7   9   4       18.89       17.71      9.25 o 
   8   9   4        2.32       12.00      9.79 o 
  -6  10   4        6.67       -4.29      9.12 o 
  -5  10   4      147.31      117.76     24.37 o 
  -4  10   4       36.61       43.99     10.37 o 
  -3  10   4       42.49       46.47     10.25 o 
  -2  10   4     1065.65     1214.62     26.02 o 
  -1  10   4      565.26      649.99     19.36 o 
   0  10   4      349.83      364.32     15.67 o 
   1  10   4       94.71       90.93     11.57 o 
   2  10   4       12.67        4.67      8.29 o 
   3  10   4      883.07      915.76     22.90 o 
   4  10   4       18.38       -2.18     11.74 o 
   5  10   4      121.34       70.37     17.17 o 
  -3  11   4      284.39      293.33     33.98 o 
  -2  11   4        5.82       15.65     14.25 o 
  -1  11   4      103.30       89.95     18.73 o 
   0  11   4      129.03      162.03     19.91 o 
   1  11   4      123.21      134.08     21.43 o 
   2  11   4      481.84      587.72     20.47 o 
   3  11   4       29.22       18.63     13.57 o 
 -13   1   5      123.97       99.82     12.65 o 
 -12   1   5       28.03       33.37      8.79 o 
 -11   1   5       60.69       66.35      9.53 o 
 -10   1   5      354.33      351.89     11.00 o 
  -9   1   5      175.09      179.91      6.92 o 
  -8   1   5     2720.98     2715.41     17.87 o 
  -7   1   5      933.71      898.18     11.06 o 
  -6   1   5      693.95      667.18      7.70 o 
  -5   1   5     1073.94     1063.32     25.30 o 
  -4   1   5     1655.50     1539.07     12.58 o 
  -3   1   5     5139.18     4880.04     42.32 o 
  -2   1   5     1875.06     1727.07     12.39 o 
  -1   1   5     5856.68     5998.73     48.91 o 
   0   1   5     7539.95     7597.47    105.16 o 
   1   1   5     4042.88     3741.75     26.59 o 
   2   1   5     1489.66     1359.19     12.76 o 
   3   1   5     1042.24      996.37     10.38 o 
   4   1   5        0.83       10.75      5.62 o 
   5   1   5     5352.41     5196.43     30.17 o 
   6   1   5       79.10       78.26      5.08 o 
   7   1   5     2337.95     2340.23     21.52 o 
   8   1   5      418.88      422.20     13.01 o 
   9   1   5       10.13       11.63      7.22 o 
  10   1   5       54.41       79.38      9.78 o 
  11   1   5        2.48        2.65      8.42 o 
  12   1   5      238.41      264.33     15.87 o 
  13   1   5      118.31       99.35     12.73 o 
 -13   2   5      170.31      182.38     17.77 o 
 -12   2   5       27.06       26.94      7.62 o 
 -11   2   5      665.48      682.80     15.30 o 
 -10   2   5      281.90      304.33     10.43 o 
  -9   2   5      112.42      123.85      7.51 o 
  -8   2   5       64.71       85.29      5.74 o 
  -7   2   5       38.12       49.62      4.38 o 
  -6   2   5     1035.73      982.11     12.93 o 
  -5   2   5       17.25       23.91      2.70 o 
  -4   2   5     8673.25     8541.58    102.57 o 
  -3   2   5     7278.99     6956.49     58.56 o 
  -2   2   5     1937.00     2013.85     14.73 o 
  -1   2   5     1866.81     1554.97      9.93 o 
   0   2   5      844.27      813.57      5.85 o 
   1   2   5     1112.83      936.55      7.96 o 
   2   2   5     1714.93     1578.90     12.97 o 
   3   2   5      206.01      173.60      5.02 o 
   4   2   5     6750.70     6594.80     80.99 o 
   5   2   5     6727.88     6872.80     77.50 o 
   6   2   5     1145.43     1094.22     13.94 o 
   7   2   5       48.41       55.85      5.50 o 
   8   2   5      181.99      171.35      7.48 o 
   9   2   5     2350.65     2300.60     24.26 o 
  10   2   5       20.81       21.34      5.91 o 
  11   2   5      300.56      354.50     14.66 o 
  12   2   5      535.48      537.67     18.16 o 
  13   2   5        6.61       -5.03      8.98 o 
 -13   3   5       11.52       18.90      9.87 o 
 -12   3   5        1.57        2.05      7.09 o 
 -11   3   5       22.52       16.23      6.89 o 
 -10   3   5        0.60       -4.81      5.45 o 
  -9   3   5      219.41      224.99      7.74 o 
  -8   3   5      307.12      285.83      7.94 o 
  -7   3   5      408.81      399.61      8.45 o 
  -6   3   5        0.01        3.47      3.07 o 
  -5   3   5        3.26        5.11      2.26 o 
  -4   3   5     1103.51     1178.71     13.43 o 
  -3   3   5     2959.35     3181.53     26.71 o 
  -2   3   5        2.61       23.35      6.02 o 
  -1   3   5     4727.64     5050.63     32.60 o 
   0   3   5     6876.20     7121.84     31.69 o 
   1   3   5     4691.14     4773.14     29.59 o 
   2   3   5      519.92      513.66      7.68 o 
   3   3   5     1254.93     1185.78     10.90 o 
   4   3   5      178.84      194.89      6.20 o 
   5   3   5       46.39       36.34      4.37 o 
   6   3   5      367.13      336.48      9.41 o 
   7   3   5      621.64      611.48     11.75 o 
   8   3   5     1643.10     1655.55     43.02 o 
   9   3   5       38.69       46.65      6.66 o 
  10   3   5        1.09       -0.59      5.37 o 
  11   3   5       30.18       31.28      7.12 o 
  12   3   5       82.61       79.05      9.11 o 
  13   3   5       52.36       25.29     16.20 o 
 -12   4   5        6.64        5.21      9.23 o 
 -11   4   5       50.53       53.44     10.15 o 
 -10   4   5       91.71       94.38      8.47 o 
  -9   4   5      127.17      115.64      6.67 o 
  -8   4   5      613.94      625.76     11.38 o 
  -7   4   5       39.63       49.41      5.20 o 
  -6   4   5      780.26      750.02     10.99 o 
  -5   4   5     1500.46     1468.66     14.35 o 
  -4   4   5     1175.86     1214.29     14.44 o 
  -3   4   5        7.02       26.68     11.77 o 
  -2   4   5     1134.35     1080.92     27.72 o 
  -1   4   5     3447.03     3468.33     17.98 o 
   0   4   5      776.52      876.20      8.65 o 
   1   4   5     2523.51     2556.41     23.10 o 
   2   4   5      789.15      886.74     12.36 o 
   3   4   5       87.78      122.09      4.57 o 
   4   4   5      162.77      159.79      5.17 o 
   5   4   5      674.44      615.89      9.39 o 
   6   4   5     1370.52     1333.64     14.05 o 
   7   4   5        1.63        4.91      3.93 o 
   8   4   5      257.41      241.58      7.59 o 
   9   4   5      331.36      329.83     10.53 o 
  10   4   5       80.80       71.45      7.97 o 
  11   4   5       52.42       54.13      7.86 o 
  12   4   5        5.15        0.88      8.70 o 
 -12   5   5      146.31      153.55     18.23 o 
 -11   5   5        2.41        9.99     12.90 o 
 -10   5   5      164.66      170.26      9.19 o 
  -9   5   5      153.75      166.15      8.55 o 
  -8   5   5      714.20      698.36     14.24 o 
  -7   5   5      413.66      433.13     10.93 o 
  -6   5   5       30.96       34.24      8.25 o 
  -5   5   5     5644.44     5673.05     46.59 o 
  -4   5   5      488.46      479.65     13.02 o 
  -3   5   5     4093.68     4017.74     26.86 o 
  -2   5   5     5675.94     5737.47     54.99 o 
  -1   5   5     1791.80     1854.32     23.79 o 
   0   5   5     4698.44     4645.47     29.46 o 
   1   5   5      897.92      877.76      9.98 o 
   2   5   5     7887.31     8060.82     48.75 o 
   3   5   5     1906.28     1718.96     22.48 o 
   4   5   5      988.74      921.87     11.39 o 
   5   5   5     4971.24     4990.67     98.62 o 
   6   5   5       63.66       85.90      5.77 o 
   7   5   5     2319.99     2217.04     23.16 o 
   8   5   5       73.81      106.14      8.18 o 
   9   5   5       98.83       94.70      8.53 o 
  10   5   5      153.04      178.56     11.82 o 
  11   5   5        0.75        1.46      8.13 o 
  12   5   5       64.48       55.62     17.58 o 
 -11   6   5      528.93      499.02     20.28 o 
 -10   6   5       46.20       47.85     10.00 o 
  -9   6   5      202.98      200.66     14.28 o 
  -8   6   5      696.53      712.31     14.91 o 
  -7   6   5      218.90      220.60      9.18 o 
  -6   6   5      689.14      688.37     13.67 o 
  -5   6   5        3.62       11.45      6.27 o 
  -4   6   5     1319.15     1384.49     22.77 o 
  -3   6   5     3800.91     3719.81     36.71 o 
  -2   6   5     1024.07     1033.88     14.19 o 
  -1   6   5     3009.73     3093.67     25.05 o 
   0   6   5      405.67      433.68      7.62 o 
   1   6   5     4004.21     4047.53     24.08 o 
   2   6   5     1192.51     1235.11     13.15 o 
   3   6   5      867.51      907.07     12.80 o 
   4   6   5     4346.82     4334.99     37.95 o 
   5   6   5      274.37      261.87      7.53 o 
   6   6   5      110.10      110.03      6.28 o 
   7   6   5       34.42       49.95      8.46 o 
   8   6   5        3.06        2.84      5.75 o 
   9   6   5       83.67       92.98     11.05 o 
  10   6   5       10.80        2.81     11.53 o 
  11   6   5        5.98        4.92      9.14 o 
 -10   7   5       26.79       18.66      9.64 o 
  -9   7   5       20.85       29.22      9.64 o 
  -8   7   5      226.59      227.69     14.09 o 
  -7   7   5      666.79      656.90     18.73 o 
  -6   7   5        1.96       -2.78      7.05 o 
  -5   7   5      902.66      933.36     20.78 o 
  -4   7   5      285.68      285.74     12.29 o 
  -3   7   5      537.05      545.90     15.27 o 
  -2   7   5      229.85      218.39      8.20 o 
  -1   7   5      555.05      550.62     11.66 o 
   0   7   5     1365.57     1364.40     17.65 o 
   1   7   5      189.61      207.81      8.06 o 
   2   7   5      259.42      250.44      7.40 o 
   3   7   5        8.33        7.50      3.96 o 
   4   7   5      694.24      666.48     11.14 o 
   5   7   5       52.89       58.34      5.71 o 
   6   7   5       32.38       26.82      6.45 o 
   7   7   5      357.85      343.30     14.40 o 
   8   7   5       37.24       36.04      9.31 o 
   9   7   5        5.46        9.95      8.58 o 
  10   7   5       93.15       61.80     11.10 o 
  -9   8   5      103.90       74.70     11.86 o 
  -8   8   5        6.95       -2.07      8.42 o 
  -7   8   5       19.94       21.04      9.62 o 
  -6   8   5      151.96      174.02     11.82 o 
  -5   8   5      444.58      454.93     16.03 o 
  -4   8   5        5.90        2.70      6.90 o 
  -3   8   5        3.21        0.95      6.95 o 
  -2   8   5        0.55        0.06      6.33 o 
  -1   8   5     1813.59     1856.91     30.62 o 
   0   8   5      237.64      263.17      9.39 o 
   1   8   5        5.21        6.08      5.02 o 
   2   8   5     1537.13     1611.83     20.63 o 
   3   8   5      715.29      699.76     22.20 o 
   4   8   5      545.67      555.34     10.95 o 
   5   8   5      167.20      161.71      8.81 o 
   6   8   5     1348.46     1415.63     26.64 o 
   7   8   5      638.93      651.83     19.04 o 
   8   8   5        5.72        4.83     11.83 o 
   9   8   5      233.05      233.00     31.03 o 
  -8   9   5       15.97        4.42      9.49 o 
  -7   9   5       43.85       32.20     10.01 o 
  -6   9   5        2.08        4.39      8.86 o 
  -5   9   5      298.23      300.46     14.53 o 
  -4   9   5      449.98      501.94     17.33 o 
  -3   9   5       54.34       73.15     10.49 o 
  -2   9   5     1335.87     1360.13     25.85 o 
  -1   9   5       39.46       59.72      9.48 o 
   0   9   5       10.23        1.29      5.58 o 
   1   9   5      934.50      969.17     17.31 o 
   2   9   5      409.07      462.80     12.77 o 
   3   9   5     1185.06     1213.56     24.66 o 
   4   9   5       60.49       42.87      9.63 o 
   5   9   5      602.42      656.85     28.32 o 
   6   9   5      479.67      469.02     17.31 o 
   7   9   5       65.44       58.71     26.44 o 
   8   9   5      355.00      396.64     24.67 o 
  -6  10   5       13.94       10.41      9.60 o 
  -5  10   5       18.77       16.92     14.69 o 
  -4  10   5        8.47        4.21      9.04 o 
  -3  10   5        9.14       -0.82      8.74 o 
  -2  10   5      166.66      156.66     12.25 o 
  -1  10   5      204.61      204.90     12.62 o 
   0  10   5      193.96      202.19     12.86 o 
   1  10   5       82.33       75.76     10.95 o 
   2  10   5      355.54      343.17     20.87 o 
   3  10   5       15.51       11.70      8.70 o 
   4  10   5      245.72      227.42     19.27 o 
   5  10   5       15.88        3.39     13.28 o 
   6  10   5        6.44      -12.93     12.93 o 
  -2  11   5       28.74       20.84     24.29 o 
  -1  11   5        0.32        6.98     14.59 o 
   0  11   5       37.64       22.61     14.85 o 
   1  11   5       48.20       35.16     15.25 o 
   2  11   5      148.30       95.86     12.99 o 
 -13   0   6       29.71       24.25     14.09 o 
 -12   0   6        1.87      -10.02     11.41 o 
 -11   0   6      454.35      484.77     24.04 o 
 -10   0   6      668.60      674.08     17.00 o 
  -9   0   6        0.25       -4.35      4.37 o 
  -8   0   6     2197.27     2189.98     26.18 o 
  -7   0   6     2963.19     2957.25     29.05 o 
  -6   0   6      256.29      251.00      9.03 o 
  -5   0   6      389.94      376.61     10.39 o 
  -4   0   6     1088.39     1087.98     22.39 o 
  -3   0   6      105.94       61.63      3.67 o 
  -2   0   6     3471.25     3993.82     24.23 o 
  -1   0   6      505.12      631.89     11.14 o 
   0   0   6      681.29      573.80     11.14 o 
   1   0   6       14.01       35.68      4.55 o 
   2   0   6     1978.17     1915.15     24.06 o 
   3   0   6      163.10      164.99      8.64 o 
   4   0   6     5979.39     6567.28     58.61 o 
   5   0   6     9289.86     9258.08     78.19 o 
   6   0   6        1.01        4.55      6.20 o 
   7   0   6      420.40      421.23     17.41 o 
   8   0   6     3112.91     3091.43     47.56 o 
   9   0   6      142.53      146.88     14.11 o 
  10   0   6      317.38      348.46     19.54 o 
  11   0   6      409.82      450.16     22.24 o 
  12   0   6      697.42      718.36     28.80 o 
  13   0   6      280.14      307.39     22.33 o 
 -13   1   6       26.33       25.54     10.04 o 
 -12   1   6      337.05      366.70     12.72 o 
 -11   1   6       51.39       63.24      7.72 o 
 -10   1   6       38.84       41.71      6.95 o 
  -9   1   6       43.29       49.79      6.31 o 
  -8   1   6      825.19      807.02     15.13 o 
  -7   1   6      236.21      181.56      5.05 o 
  -6   1   6        2.48        3.24      2.36 o 
  -5   1   6      117.07      101.74      3.60 o 
  -4   1   6     1503.37     1482.89     22.87 o 
  -3   1   6      415.80      384.78      8.23 o 
  -2   1   6      167.34      223.37     13.12 o 
  -1   1   6       89.29      100.44      2.76 o 
   0   1   6        3.13        8.94      2.11 o 
   1   1   6     3899.76     3729.32     24.60 o 
   2   1   6        4.55       11.17      2.75 o 
   3   1   6      146.52      189.27      8.81 o 
   4   1   6      343.40      323.48      9.23 o 
   5   1   6      739.99      791.17     11.30 o 
   6   1   6      174.03      167.08      8.09 o 
   7   1   6       18.30       21.35      5.90 o 
   8   1   6     1975.27     1989.72     26.68 o 
   9   1   6     1154.64     1107.82     21.14 o 
  10   1   6       26.29       35.90      8.94 o 
  11   1   6      735.67      751.13     22.13 o 
  12   1   6       92.32      100.18     11.87 o 
  13   1   6        1.59       -1.08      9.58 o 
 -13   2   6       58.28       39.04      8.24 o 
 -12   2   6       20.53       22.17      7.42 o 
 -11   2   6       46.20       52.23      7.79 o 
 -10   2   6       48.46       60.55      7.22 o 
  -9   2   6      607.92      595.27     13.14 o 
  -8   2   6        0.76        0.61      3.69 o 
  -7   2   6      155.93      158.22      6.52 o 
  -6   2   6      295.66      282.43      5.76 o 
  -5   2   6     1904.43     1874.05     19.51 o 
  -4   2   6        1.62       -1.42      1.94 o 
  -3   2   6     2291.85     2309.99     53.21 o 
  -2   2   6      885.30     1093.60     10.95 o 
  -1   2   6      842.09      836.40     10.79 o 
   0   2   6      785.70      786.51      6.11 o 
   1   2   6     1492.62     1663.77     11.37 o 
   2   2   6     4406.77     4465.80     24.73 o 
   3   2   6       86.66      112.04      4.58 o 
   4   2   6      958.53      935.10     11.94 o 
   5   2   6        4.23       16.95      8.29 o 
   6   2   6      571.69      573.43     10.74 o 
   7   2   6     1040.71      932.96     13.98 o 
   8   2   6       29.51       37.89      6.65 o 
   9   2   6     1238.09     1221.38     17.96 o 
  10   2   6      146.97      160.28      8.70 o 
  11   2   6       85.29      110.21     11.73 o 
  12   2   6       11.85       10.16     11.91 o 
  13   2   6       16.85       21.66      9.81 o 
 -13   3   6       36.00       13.13      7.98 o 
 -12   3   6       16.68        6.96      6.98 o 
 -11   3   6      423.64      449.12     13.38 o 
 -10   3   6      112.15      122.01      8.19 o 
  -9   3   6      991.47     1009.61     14.30 o 
  -8   3   6      115.33      118.28      6.23 o 
  -7   3   6      784.31      797.70     11.57 o 
  -6   3   6     2919.17     2770.04     23.49 o 
  -5   3   6       22.67       29.84      3.72 o 
  -4   3   6     2265.71     2061.85     29.32 o 
  -3   3   6     6203.79     6383.24     80.63 o 
  -2   3   6     1180.69     1103.08     14.00 o 
  -1   3   6     6980.45     7061.22     82.33 o 
   0   3   6        7.31        4.95      1.60 o 
   1   3   6    25898.47    25916.08    109.93 o 
   2   3   6     1712.17     1955.17     13.91 o 
   3   3   6     2698.36     2569.99     18.51 o 
   4   3   6     3941.40     3687.88     52.80 o 
   5   3   6     2580.17     2574.60     24.98 o 
   6   3   6     2722.29     2665.62     26.25 o 
   7   3   6      299.92      277.20      8.71 o 
   8   3   6      887.12      879.75     19.76 o 
   9   3   6     1072.74     1062.09     17.96 o 
  10   3   6      108.26      116.58      7.99 o 
  11   3   6      686.83      717.67     16.63 o 
  12   3   6        5.67        5.01      7.02 o 
  13   3   6       58.33       54.92     17.53 o 
 -12   4   6        0.63        0.89      8.78 o 
 -11   4   6       23.27       24.29      8.50 o 
 -10   4   6      187.31      190.95      9.62 o 
  -9   4   6      302.22      306.72      8.99 o 
  -8   4   6     2067.69     2068.57     19.96 o 
  -7   4   6     1617.06     1579.82     17.83 o 
  -6   4   6      152.10      145.42      5.97 o 
  -5   4   6     2268.96     2194.72     21.05 o 
  -4   4   6       92.34       85.28      5.46 o 
  -3   4   6     7781.03     7817.20     45.53 o 
  -2   4   6     2535.73     2466.33     15.72 o 
  -1   4   6     1186.95     1111.35     17.36 o 
   0   4   6     5929.18     5547.61     26.91 o 
   1   4   6      534.97      553.93      7.53 o 
   2   4   6      782.02      595.13      8.15 o 
   3   4   6      822.48      836.97     10.05 o 
   4   4   6     3905.22     3594.51     24.93 o 
   5   4   6     3331.21     3185.27     31.84 o 
   6   4   6      169.34      168.88      6.15 o 
   7   4   6     3005.92     3115.25     26.37 o 
   8   4   6      412.95      395.86     10.97 o 
   9   4   6      451.27      440.36     14.92 o 
  10   4   6       20.91       24.01      6.66 o 
  11   4   6      124.36      124.95      9.48 o 
  12   4   6      263.40      282.65     12.32 o 
 -12   5   6       52.27       25.88     14.35 o 
 -11   5   6      278.68      273.16     14.23 o 
 -10   5   6       11.22        5.99      6.29 o 
  -9   5   6       94.68      106.76      8.72 o 
  -8   5   6       47.57       52.41      6.77 o 
  -7   5   6        1.63        3.71      4.68 o 
  -6   5   6      371.89      366.56     10.17 o 
  -5   5   6      603.78      612.81     15.21 o 
  -4   5   6       62.59       88.68      8.18 o 
  -3   5   6     1023.92      935.09     12.26 o 
  -2   5   6       92.27       84.28      6.94 o 
  -1   5   6      316.98      294.20      5.50 o 
   0   5   6      962.02      977.35     17.12 o 
   1   5   6     3781.20     3710.34     21.68 o 
   2   5   6      237.42      236.97      6.09 o 
   3   5   6     1241.34     1210.70     15.76 o 
   4   5   6      609.50      599.14      9.58 o 
   5   5   6        4.61        4.52      3.77 o 
   6   5   6      157.89      143.28      6.29 o 
   7   5   6      174.66      190.24      7.20 o 
   8   5   6      435.41      393.14     11.26 o 
   9   5   6      356.05      355.22     11.40 o 
  10   5   6       67.18       66.42      8.26 o 
  11   5   6      114.09      120.68     21.77 o 
  12   5   6        3.74       -1.49      8.96 o 
 -11   6   6       12.93        9.31     13.05 o 
 -10   6   6      274.41      271.14     13.82 o 
  -9   6   6        6.04        7.27      7.80 o 
  -8   6   6       38.92       48.90      7.93 o 
  -7   6   6       48.65       51.37      6.94 o 
  -6   6   6     2060.19     2045.30     23.22 o 
  -5   6   6      299.66      301.28     12.20 o 
  -4   6   6        7.78        8.63      6.06 o 
  -3   6   6      690.19      732.79     16.79 o 
  -2   6   6        1.13       -0.45      5.33 o 
  -1   6   6      470.30      472.68     10.05 o 
   0   6   6      792.57      831.36     13.07 o 
   1   6   6      308.10      328.50      7.32 o 
   2   6   6     2626.79     2666.62     26.52 o 
   3   6   6      142.09      146.16      5.93 o 
   4   6   6      132.57      126.75      5.89 o 
   5   6   6        7.04        5.06      3.81 o 
   6   6   6      535.72      536.82     10.58 o 
   7   6   6      113.10      123.11      9.65 o 
   8   6   6        6.01        1.37      5.80 o 
   9   6   6      419.08      395.08     23.48 o 
  10   6   6       86.64       74.52     11.02 o 
  11   6   6        0.50       -4.56      8.56 o 
 -10   7   6       29.05       34.04     10.14 o 
  -9   7   6      456.34      445.55     17.24 o 
  -8   7   6      102.01      112.94     12.14 o 
  -7   7   6      157.52      175.64     11.65 o 
  -6   7   6     1137.57     1102.06     18.04 o 
  -5   7   6        0.68        5.78      9.20 o 
  -4   7   6     1678.38     1743.97     27.39 o 
  -3   7   6        1.51        4.82      6.51 o 
  -2   7   6     1052.29     1164.37     21.63 o 
  -1   7   6     1858.39     1912.56     24.16 o 
   0   7   6      553.60      548.35     11.65 o 
   1   7   6     2770.28     2892.91     30.63 o 
   2   7   6        3.11        2.45      3.63 o 
   3   7   6     2634.24     2732.08     29.20 o 
   4   7   6      254.07      278.20      8.09 o 
   5   7   6      125.13      148.71      6.75 o 
   6   7   6      851.51      856.63     16.25 o 
   7   7   6      386.24      364.07     11.50 o 
   8   7   6      217.98      222.91     12.50 o 
   9   7   6       42.38       35.57      9.89 o 
  10   7   6       21.83       19.26      9.24 o 
  -9   8   6       23.29       10.77     13.78 o 
  -8   8   6      138.18      129.11     17.60 o 
  -7   8   6      322.79      332.18     15.30 o 
  -6   8   6      465.20      443.06     16.48 o 
  -5   8   6       11.27       17.64      8.23 o 
  -4   8   6       24.24       24.27      8.16 o 
  -3   8   6      651.96      675.82     20.68 o 
  -2   8   6      361.65      408.88     16.49 o 
  -1   8   6      299.43      299.53     10.09 o 
   0   8   6      378.87      430.81     11.37 o 
   1   8   6       15.11        8.97      5.15 o 
   2   8   6      279.19      312.02     11.17 o 
   3   8   6        1.97       -2.12      4.95 o 
   4   8   6      828.66      805.26     15.37 o 
   5   8   6      363.29      393.99     10.06 o 
   6   8   6      434.92      393.87     15.19 o 
   7   8   6      263.42      273.85     13.80 o 
   8   8   6       63.52       73.48     14.47 o 
   9   8   6      183.73      143.10     54.65 o 
  -8   9   6       40.26       16.87     10.22 o 
  -7   9   6        3.76       -2.08      8.93 o 
  -6   9   6        9.53        6.61      8.93 o 
  -5   9   6        4.04       -1.58      8.41 o 
  -4   9   6       29.29       25.25     10.45 o 
  -3   9   6       11.94       28.32      8.92 o 
  -2   9   6       17.17       16.64      8.21 o 
  -1   9   6      307.95      280.21     13.50 o 
   0   9   6     1297.00     1231.40     22.50 o 
   1   9   6      253.73      234.67      9.95 o 
   2   9   6       12.60        5.61      6.00 o 
   3   9   6       61.13       67.88      7.92 o 
   4   9   6       93.11       82.32     20.78 o 
   5   9   6       49.25       35.23     14.04 o 
   6   9   6       12.61       16.34     12.76 o 
   7   9   6      125.29      127.28     55.62 o 
   8   9   6       72.01       91.63     18.07 o 
  -5  10   6      203.37      188.18     19.18 o 
  -4  10   6        0.73        1.03      9.10 o 
  -3  10   6       36.46       45.76     10.19 o 
  -2  10   6       22.38       16.71     12.61 o 
  -1  10   6      306.40      342.38     15.47 o 
   0  10   6        3.71       -1.18      8.12 o 
   1  10   6      213.30      204.41     10.41 o 
   2  10   6      341.51      340.20     15.17 o 
   3  10   6      189.09      182.01     12.63 o 
   4  10   6       11.70       -8.26     11.44 o 
   5  10   6       17.10       14.56     14.02 o 
  -1  11   6      337.07      337.04     24.58 o 
   0  11   6        4.86       -3.36     13.33 o 
   1  11   6      128.87       56.52     16.39 o 
   2  11   6        1.41       -7.91     13.61 o 
 -13   1   7       48.29       25.90     10.97 o 
 -12   1   7       14.32       12.19      9.53 o 
 -11   1   7      287.53      316.92     29.58 o 
 -10   1   7      900.50      872.38     22.45 o 
  -9   1   7      116.70      114.80      7.53 o 
  -8   1   7      746.15      729.81     13.30 o 
  -7   1   7        4.05        1.18      2.84 o 
  -6   1   7       99.76       77.55      3.80 o 
  -5   1   7        9.03       12.23      5.07 o 
  -4   1   7     1665.99     1592.58     14.67 o 
  -3   1   7     1248.89     1102.21      7.53 o 
  -2   1   7        0.50        6.66      3.32 o 
  -1   1   7     1702.46     1726.63     12.47 o 
   0   1   7      465.96      402.94      7.16 o 
   1   1   7     3462.49     3563.80     24.95 o 
   2   1   7      447.87      371.88      6.70 o 
   3   1   7      158.05      134.07      6.00 o 
   4   1   7     3649.79     3617.61     71.88 o 
   5   1   7     1492.14     1362.43     20.23 o 
   6   1   7     1698.27     1590.39     21.61 o 
   7   1   7       12.55       21.04      6.06 o 
   8   1   7     1289.88     1306.61     22.23 o 
   9   1   7       18.36       21.53      7.57 o 
  10   1   7        4.23       -5.10      6.99 o 
  11   1   7      562.99      597.68     20.71 o 
  12   1   7       82.01      116.83     19.13 o 
  13   1   7       47.37       44.86     11.38 o 
 -13   2   7       61.25       19.54      9.79 o 
 -12   2   7      340.13      352.04     12.74 o 
 -11   2   7      140.45      166.99      9.44 o 
 -10   2   7      112.14      122.62      8.33 o 
  -9   2   7      186.81      172.07      8.62 o 
  -8   2   7      358.34      353.05      8.42 o 
  -7   2   7     5830.10     5825.90     38.41 o 
  -6   2   7     1193.34     1193.22     12.81 o 
  -5   2   7      462.21      407.39      8.70 o 
  -4   2   7    23337.03    23651.06     82.66 o 
  -3   2   7     3976.27     4082.74     67.39 o 
  -2   2   7     7677.17     7381.20     49.37 o 
  -1   2   7      519.41      576.93      6.67 o 
   0   2   7    12008.90    12206.40     42.50 o 
   1   2   7     9082.82     9028.52     34.74 o 
   2   2   7      160.67      142.25      4.76 o 
   3   2   7     1245.15     1178.44     23.32 o 
   4   2   7      196.39      225.45      9.30 o 
   5   2   7     2618.57     2526.27     25.36 o 
   6   2   7     1093.23     1104.50     14.88 o 
   7   2   7      477.05      461.96     10.64 o 
   8   2   7     4277.88     4153.10     32.54 o 
   9   2   7      691.80      690.71     21.80 o 
  10   2   7       46.48       52.67      9.23 o 
  11   2   7      147.39      139.43     11.39 o 
  12   2   7       45.83       48.39     10.97 o 
  13   2   7       87.95       85.91     12.80 o 
 -13   3   7       15.67       -0.67      7.83 o 
 -12   3   7       48.55       36.02      7.98 o 
 -11   3   7      249.65      251.83     10.84 o 
 -10   3   7      269.93      251.38     10.19 o 
  -9   3   7      395.16      374.98     11.26 o 
  -8   3   7      135.92      133.99      6.45 o 
  -7   3   7       56.68       65.27      5.56 o 
  -6   3   7     1350.35     1313.23     14.14 o 
  -5   3   7       25.23       29.94      3.95 o 
  -4   3   7     5343.10     5184.50     92.76 o 
  -3   3   7     2452.02     2441.82     21.26 o 
  -2   3   7       71.27       69.91      8.02 o 
  -1   3   7     3057.24     2985.55     31.62 o 
   0   3   7      105.74       97.13      2.98 o 
   1   3   7       74.66       64.24      3.57 o 
   2   3   7     2874.78     2930.00     21.31 o 
   3   3   7     1797.96     1765.80     14.22 o 
   4   3   7     2595.22     2602.83     36.18 o 
   5   3   7      797.44      714.59     11.73 o 
   6   3   7        4.97        7.72      4.27 o 
   7   3   7      175.04      162.96      7.62 o 
   8   3   7      231.62      210.45      8.65 o 
   9   3   7       55.87       58.40      7.10 o 
  10   3   7       85.95       84.15      8.49 o 
  11   3   7      172.84      170.23      9.47 o 
  12   3   7        8.63        9.99     14.17 o 
  13   3   7       41.87       26.61     11.15 o 
 -12   4   7        0.26       -2.33      8.65 o 
 -11   4   7       18.40       14.83      7.06 o 
 -10   4   7       80.30       69.94      8.02 o 
  -9   4   7       60.60       79.16      6.63 o 
  -8   4   7       39.46       53.46      5.86 o 
  -7   4   7      131.72      126.83      6.36 o 
  -6   4   7      226.35      232.74      7.01 o 
  -5   4   7       23.92       32.93      4.80 o 
  -4   4   7      691.32      679.98     11.40 o 
  -3   4   7       40.77       54.14      4.93 o 
  -2   4   7        7.48       27.32     15.33 o 
  -1   4   7      130.04       93.82      3.03 o 
   0   4   7      623.53      660.47      9.54 o 
   1   4   7      264.39      250.04      5.59 o 
   2   4   7      267.37      279.10      6.12 o 
   3   4   7     1431.02     1390.90     13.22 o 
   4   4   7      636.40      627.20      9.48 o 
   5   4   7       99.53       89.31      5.11 o 
   6   4   7     2555.77     2518.42     20.44 o 
   7   4   7        0.60        2.41      3.85 o 
   8   4   7       25.16       22.04      5.80 o 
   9   4   7      105.86      121.37      8.81 o 
  10   4   7      434.30      453.42     12.91 o 
  11   4   7      209.58      233.33     10.88 o 
  12   4   7       20.05       11.50      7.86 o 
 -12   5   7        4.42        5.23     12.86 o 
 -11   5   7      101.24       80.23     11.69 o 
 -10   5   7       14.05        5.64      7.83 o 
  -9   5   7      202.04      184.40      9.23 o 
  -8   5   7       13.70       19.90      5.03 o 
  -7   5   7      415.69      418.77      9.83 o 
  -6   5   7      309.58      326.46      8.46 o 
  -5   5   7       93.72       95.55      6.67 o 
  -4   5   7      732.65      774.41     29.39 o 
  -3   5   7     1380.99     1416.69     21.59 o 
  -2   5   7      219.50      247.02      7.16 o 
  -1   5   7     1240.08     1307.91     20.96 o 
   0   5   7     2760.12     2655.60     17.43 o 
   1   5   7      212.98      183.99      5.50 o 
   2   5   7     1602.51     1543.40     14.21 o 
   3   5   7     1482.63     1445.50     14.32 o 
   4   5   7     3750.24     3591.72     23.98 o 
   5   5   7      517.24      499.95      9.53 o 
   6   5   7      600.81      619.56     10.70 o 
   7   5   7     1085.17     1118.51     16.21 o 
   8   5   7       34.48       23.47      5.22 o 
   9   5   7      392.89      435.95     12.54 o 
  10   5   7      224.19      224.84     10.40 o 
  11   5   7      125.41       95.92     14.13 o 
  12   5   7       65.26       44.36     11.07 o 
 -11   6   7        0.18        1.56     13.19 o 
 -10   6   7      140.26      148.11     11.63 o 
  -9   6   7        1.15       -0.96      6.28 o 
  -8   6   7       49.07       65.65     11.34 o 
  -7   6   7      674.79      679.00     14.42 o 
  -6   6   7      190.29      205.93      9.03 o 
  -5   6   7        6.44        4.45      6.26 o 
  -4   6   7      948.40      925.94     29.36 o 
  -3   6   7        5.17        0.31      5.43 o 
  -2   6   7     1383.62     1391.07     16.77 o 
  -1   6   7       91.49      111.72      6.38 o 
   0   6   7     1518.93     1521.18     17.73 o 
   1   6   7     3669.59     3666.19     28.58 o 
   2   6   7      423.82      400.18      8.15 o 
   3   6   7      449.42      472.03      9.00 o 
   4   6   7     2078.39     2067.82     18.66 o 
   5   6   7        7.04        3.75      4.13 o 
   6   6   7     1468.63     1525.40     19.28 o 
   7   6   7        2.19        0.98      4.45 o 
   8   6   7      838.74      882.72     16.82 o 
   9   6   7      118.38      127.76      9.40 o 
  10   6   7       77.81       79.24     11.22 o 
  11   6   7      120.99       80.03     18.47 o 
 -10   7   7        0.05       -4.28      8.94 o 
  -9   7   7        1.41       -1.50      8.50 o 
  -8   7   7      113.96      126.57     12.86 o 
  -7   7   7        0.72        2.07      6.18 o 
  -6   7   7       18.75       30.12      6.80 o 
  -5   7   7      508.85      475.41     15.79 o 
  -4   7   7       62.50       78.51      9.64 o 
  -3   7   7        3.09        2.66      6.68 o 
  -2   7   7     1186.83     1143.32     21.76 o 
  -1   7   7      116.14      121.36      7.10 o 
   0   7   7      178.87      186.04      8.17 o 
   1   7   7     1410.01     1404.16     18.50 o 
   2   7   7        0.74        1.32      4.46 o 
   3   7   7       29.68       37.02      4.97 o 
   4   7   7      160.89      162.05      6.89 o 
   5   7   7       71.59      102.98      6.90 o 
   6   7   7      557.21      549.74     11.95 o 
   7   7   7       10.01       12.23      6.48 o 
   8   7   7        8.86        2.75      8.21 o 
   9   7   7       12.07       14.48      8.65 o 
  10   7   7       16.51        2.62     11.28 o 
  -9   8   7      549.72      586.94     28.47 o 
  -8   8   7       77.22       52.76     10.75 o 
  -7   8   7      116.55      132.84     11.53 o 
  -6   8   7       15.93       12.24      8.45 o 
  -5   8   7      457.60      493.64     16.95 o 
  -4   8   7      929.45      997.67     22.62 o 
  -3   8   7      188.28      195.83     11.63 o 
  -2   8   7     2859.05     2868.36     36.53 o 
  -1   8   7      205.46      221.87     11.59 o 
   0   8   7      666.81      702.39     24.04 o 
   1   8   7        6.58        4.76      5.26 o 
   2   8   7      154.48      169.05      8.22 o 
   3   8   7     1231.96     1218.76     18.76 o 
   4   8   7        2.24        4.71      5.38 o 
   5   8   7       79.73      105.42      7.51 o 
   6   8   7      293.74      309.90     14.23 o 
   7   8   7       73.82       89.46     15.46 o 
   8   8   7        5.91       12.16      8.73 o 
   9   8   7      163.31      142.88     73.30 o 
  -7   9   7        5.84       -4.58      9.23 o 
  -5   9   7      472.40      507.75     28.30 o 
  -4   9   7      121.91      140.65     12.15 o 
  -3   9   7      661.23      667.39     19.74 o 
  -2   9   7       55.27       76.21     10.43 o 
  -1   9   7      541.86      565.18     17.64 o 
   0   9   7      237.72      234.73     12.52 o 
   1   9   7      584.48      605.70     14.45 o 
   2   9   7      536.71      565.07     14.08 o 
   3   9   7        9.11        8.46      6.19 o 
   4   9   7      884.75      872.83     21.76 o 
   5   9   7       17.21       10.42     12.08 o 
   6   9   7      738.80      730.49     30.88 o 
   7   9   7      266.56      246.67     21.05 o 
  -5  10   7       92.34       57.35     11.53 o 
  -4  10   7       51.64       33.91     10.62 o 
  -3  10   7       44.14       35.99     12.30 o 
  -2  10   7      457.19      485.48     25.93 o 
  -1  10   7        2.89       -3.27      8.40 o 
   0  10   7      457.90      491.79     17.42 o 
   1  10   7      101.13      106.06     26.65 o 
   2  10   7       33.83       28.07      9.34 o 
   3  10   7      327.66      348.02     15.79 o 
   4  10   7       24.60       10.91      8.92 o 
   5  10   7       56.37       46.01     15.37 o 
 -13   0   8       67.41       32.23     14.73 o 
 -12   0   8       24.84       25.69     13.69 o 
 -11   0   8      260.32      307.58     20.77 o 
 -10   0   8      515.73      573.50     24.46 o 
  -9   0   8       28.82       21.43      6.47 o 
  -8   0   8       48.58       58.94      7.65 o 
  -7   0   8      231.63      218.18      9.39 o 
  -6   0   8      666.34      601.79     18.56 o 
  -5   0   8      353.20      327.94      8.80 o 
  -4   0   8     5605.22     5402.27     28.10 o 
  -3   0   8     8647.57     8877.82     39.35 o 
  -2   0   8      770.54      764.92     23.67 o 
  -1   0   8      954.11      818.47     14.98 o 
   0   0   8     1305.65     1453.75     20.86 o 
   1   0   8    36489.64    37484.85    221.23 o 
   2   0   8     5824.66     5622.33     50.54 o 
   3   0   8    17376.73    21029.76    141.93 o 
   4   0   8     7037.57     6758.11     63.35 o 
   5   0   8     2065.18     2061.78     33.77 o 
   6   0   8     6582.91     6529.43     67.58 o 
   7   0   8       17.37       22.30      9.12 o 
   8   0   8      406.76      424.31     19.32 o 
   9   0   8     5657.96     5608.77     71.56 o 
  10   0   8       19.06       19.94     11.34 o 
  11   0   8      868.06      892.98     30.86 o 
  12   0   8      199.69      190.00     17.92 o 
  13   0   8      113.84      103.88     18.68 o 
 -13   1   8       17.52        3.80      9.84 o 
 -12   1   8        2.50        2.46      8.78 o 
 -11   1   8        6.96       -2.79      8.06 o 
 -10   1   8        1.43        1.49      5.60 o 
  -9   1   8      673.18      684.29     14.05 o 
  -8   1   8      103.97       97.56      6.84 o 
  -7   1   8     1473.78     1481.54     14.55 o 
  -6   1   8     1848.61     1711.16     16.89 o 
  -5   1   8      312.75      277.30      8.75 o 
  -4   1   8       18.55       21.45      2.53 o 
  -3   1   8      308.13      245.69      5.74 o 
  -2   1   8     2260.90     2114.75     13.11 o 
  -1   1   8      646.66      737.61      8.40 o 
   0   1   8    15052.38    15152.46     75.39 o 
   1   1   8     3078.91     3319.02     24.77 o 
   2   1   8      438.28      579.05      8.98 o 
   3   1   8     8577.14     9418.74    276.06 o 
   4   1   8     1433.86     1315.10     17.55 o 
   5   1   8     5031.42     5241.89     72.43 o 
   6   1   8      971.28      947.76     42.65 o 
   7   1   8     3456.74     3238.76     61.73 o 
   8   1   8     1064.85     1090.98     20.88 o 
   9   1   8       42.47       62.79      9.42 o 
  10   1   8      444.53      444.33     16.49 o 
  11   1   8       67.14       85.93     10.97 o 
  12   1   8      341.48      340.98     15.62 o 
  13   1   8       27.87       17.66     10.74 o 
 -13   2   8       16.71        3.83      9.62 o 
 -12   2   8        1.10        0.86      7.27 o 
 -11   2   8        8.23       -0.96      6.45 o 
 -10   2   8       11.86       14.71      6.50 o 
  -9   2   8       14.53       16.06      5.86 o 
  -8   2   8        6.17        4.20      5.00 o 
  -7   2   8      206.63      210.63      6.83 o 
  -6   2   8      242.10      234.93      6.54 o 
  -5   2   8      270.17      255.12      6.52 o 
  -4   2   8     2486.70     2464.43     30.70 o 
  -3   2   8     7163.81     7542.57    104.03 o 
  -2   2   8      979.35     1000.79      8.53 o 
  -1   2   8       63.80       58.10      3.14 o 
   0   2   8      123.13      138.85      3.73 o 
   1   2   8       54.88       61.56      3.77 o 
   2   2   8      190.31      172.27      5.34 o 
   3   2   8       16.20       15.21      5.52 o 
   4   2   8      248.77      271.89      7.34 o 
   5   2   8      296.28      334.00      8.49 o 
   6   2   8        2.84        1.24      4.06 o 
   7   2   8       37.27       44.74      5.75 o 
   8   2   8       67.44       66.52      8.64 o 
   9   2   8       10.78        6.38      6.97 o 
  10   2   8      174.41      172.31     11.26 o 
  11   2   8       25.91       32.61      9.04 o 
  12   2   8        0.23        0.84      9.10 o 
  13   2   8      109.47       91.57     23.22 o 
 -12   3   8       19.67       10.81      7.36 o 
 -11   3   8       73.89       70.19      8.89 o 
 -10   3   8      263.57      261.67     12.88 o 
  -9   3   8      153.33      153.95      8.66 o 
  -8   3   8     1413.11     1445.74     67.23 o 
  -7   3   8      701.59      691.21     11.19 o 
  -6   3   8       56.48       67.85      5.25 o 
  -5   3   8      605.69      565.41      9.31 o 
  -4   3   8        2.31        1.86      3.42 o 
  -3   3   8      352.77      332.47      7.86 o 
  -2   3   8     1776.02     1862.74     20.82 o 
  -1   3   8     2342.37     2409.94     38.71 o 
   0   3   8     1070.02      998.99      7.95 o 
   1   3   8      241.80      214.59      4.14 o 
   2   3   8     3736.16     3812.89     26.03 o 
   3   3   8      114.57      115.29      4.67 o 
   4   3   8      348.47      385.64     12.61 o 
   5   3   8     2058.69     2029.87     32.26 o 
   6   3   8     1138.86     1097.86     15.51 o 
   7   3   8      344.27      320.55      9.85 o 
   8   3   8     1234.39     1243.43     19.44 o 
   9   3   8       57.73       84.64      8.15 o 
  10   3   8      313.02      316.02     11.07 o 
  11   3   8        4.60        7.26      8.80 o 
  12   3   8       43.71       32.66     11.00 o 
 -12   4   8       50.44       40.65      8.51 o 
 -11   4   8      333.72      348.53     12.42 o 
 -10   4   8        9.66        3.74      6.20 o 
  -9   4   8       83.54      111.90      7.47 o 
  -8   4   8      181.95      173.55      7.25 o 
  -7   4   8     1792.63     1807.94     25.55 o 
  -6   4   8      733.91      740.86     11.60 o 
  -5   4   8      248.08      254.12      8.40 o 
  -4   4   8     3476.78     3481.47     39.24 o 
  -3   4   8       97.08       71.52      5.06 o 
  -2   4   8      266.62      328.89      8.98 o 
  -1   4   8      221.19      184.13      3.79 o 
   0   4   8      102.67       93.29      5.98 o 
   1   4   8     3874.19     3760.00     32.61 o 
   2   4   8       57.03       55.52      4.13 o 
   3   4   8      742.26      710.94      9.87 o 
   4   4   8     1796.66     1696.51     15.65 o 
   5   4   8      112.52      114.21      5.63 o 
   6   4   8      532.48      575.77     10.26 o 
   7   4   8      130.22      117.65      6.14 o 
   8   4   8      192.89      200.10      9.05 o 
   9   4   8      651.71      655.94     14.59 o 
  10   4   8       59.97       79.60      8.71 o 
  11   4   8      179.13      173.25     10.01 o 
  12   4   8      168.55      183.99     11.06 o 
 -11   5   8       64.32       40.77     10.03 o 
 -10   5   8       26.17       24.51      8.91 o 
  -9   5   8      302.66      295.43      9.58 o 
  -8   5   8        1.03       -3.42      4.48 o 
  -7   5   8        2.42        0.88      4.37 o 
  -6   5   8      302.37      300.90     10.28 o 
  -5   5   8      296.84      298.53      9.20 o 
  -4   5   8      984.52      930.42     14.24 o 
  -3   5   8      167.53      177.68      9.79 o 
  -2   5   8      231.42      254.23      7.49 o 
  -1   5   8     1312.25     1385.30     18.51 o 
   0   5   8       54.69       52.01      5.21 o 
   1   5   8      882.06      824.09     10.21 o 
   2   5   8     1053.95     1045.77     12.66 o 
   3   5   8       49.94       55.66      4.76 o 
   4   5   8      377.77      360.33      8.08 o 
   5   5   8      263.19      265.01      7.54 o 
   6   5   8      360.40      350.64      8.72 o 
   7   5   8        7.51        2.65      4.27 o 
   8   5   8      358.95      355.43      9.58 o 
   9   5   8       34.31       35.01      7.20 o 
  10   5   8        2.66        1.55      6.30 o 
  11   5   8        2.42       -2.05      7.20 o 
 -11   6   8        0.98        4.85     13.87 o 
 -10   6   8       48.85       45.40      9.20 o 
  -9   6   8      292.57      302.51     11.59 o 
  -8   6   8      418.83      415.90     13.49 o 
  -7   6   8       21.31       15.28      6.25 o 
  -6   6   8      216.91      225.25      9.40 o 
  -5   6   8      442.87      446.38     16.97 o 
  -4   6   8      439.73      459.64     14.46 o 
  -3   6   8       29.66       36.25      7.41 o 
  -2   6   8     1002.27     1049.36     19.82 o 
  -1   6   8     2803.26     2764.04     27.46 o 
   0   6   8       94.34       90.79      6.80 o 
   1   6   8      646.42      597.44     11.91 o 
   2   6   8       82.23       87.78      5.40 o 
   3   6   8      659.85      647.16     10.52 o 
   4   6   8      567.45      574.15     10.37 o 
   5   6   8      195.07      201.97      6.44 o 
   6   6   8      320.73      346.14      9.06 o 
   7   6   8        0.84        0.46      4.64 o 
   8   6   8       29.29       34.40      7.70 o 
   9   6   8        2.28        0.75      6.56 o 
  10   6   8       83.04       75.21      9.04 o 
 -10   7   8      179.06      157.68     56.96 o 
  -9   7   8      178.20      187.06     13.00 o 
  -8   7   8      156.20      173.58     12.22 o 
  -7   7   8      813.35      804.85     16.71 o 
  -6   7   8      182.16      195.20     11.95 o 
  -5   7   8     2840.79     2836.22     42.67 o 
  -4   7   8      104.13      124.94     10.58 o 
  -3   7   8     1289.48     1323.94     35.10 o 
  -2   7   8     1446.21     1465.71     26.22 o 
  -1   7   8       78.40      100.15      7.32 o 
   0   7   8     1588.16     1642.12     23.91 o 
   1   7   8      210.62      210.45      8.43 o 
   2   7   8     1685.43     1737.01     23.23 o 
   3   7   8     1933.20     1937.50     22.52 o 
   4   7   8      484.15      471.50     10.08 o 
   5   7   8     1220.57     1166.66     19.67 o 
   6   7   8        3.99        3.02      5.08 o 
   7   7   8      296.76      311.47     12.76 o 
   8   7   8      275.13      284.38     12.81 o 
   9   7   8      124.32      129.13     31.47 o 
  10   7   8      309.80      322.95     23.28 o 
  -9   8   8      131.90       33.72     15.30 o 
  -8   8   8      103.39       72.94     28.07 o 
  -7   8   8      212.41      212.81     25.32 o 
  -6   8   8      401.16      405.61     16.41 o 
  -5   8   8       92.35      103.49     11.83 o 
  -4   8   8      370.81      397.50     15.48 o 
  -3   8   8      241.87      249.56     12.67 o 
  -2   8   8      444.68      435.61     15.37 o 
  -1   8   8      697.13      677.42     18.25 o 
   0   8   8      437.70      452.52     11.97 o 
   1   8   8     1626.98     1557.97     20.98 o 
   2   8   8      130.58      127.30      7.86 o 
   3   8   8      799.39      775.95     15.38 o 
   4   8   8      449.21      445.21     12.44 o 
   5   8   8        5.82        3.92      5.94 o 
   6   8   8      181.64      182.45      8.52 o 
   7   8   8       48.24       68.42     35.33 o 
   8   8   8       76.93       54.93     18.34 o 
  -7   9   8       10.98       -5.52      9.06 o 
  -6   9   8       28.45       19.55      9.63 o 
  -5   9   8       57.88       43.22     10.52 o 
  -4   9   8      211.56      240.83     13.79 o 
  -3   9   8       25.39       31.39      9.24 o 
  -2   9   8      106.76      130.12     10.89 o 
  -1   9   8      292.45      303.15     18.46 o 
   0   9   8        5.03       11.52      7.75 o 
   1   9   8      396.37      396.99     12.19 o 
   2   9   8      182.48      168.30      9.03 o 
   3   9   8      295.74      310.07     11.28 o 
   4   9   8      174.51      162.55      9.36 o 
   5   9   8        0.15       -2.35      8.01 o 
   6   9   8        4.06        2.51     13.00 o 
   7   9   8        1.36      -12.08     12.38 o 
  -5  10   8       60.65       45.05     11.67 o 
  -4  10   8        6.09       -4.89      9.52 o 
  -3  10   8       12.12       10.04      8.64 o 
  -2  10   8        1.07        1.86      8.92 o 
  -1  10   8      749.86      863.86     47.47 o 
   0  10   8       12.74       19.05      9.14 o 
   1  10   8       85.61      116.64     24.57 o 
   2  10   8      138.64      159.52      9.71 o 
   3  10   8      144.13      132.95     30.32 o 
   4  10   8      156.85      129.01     26.19 o 
   5  10   8        3.11       12.93     13.97 o 
 -13   1   9       60.49       24.71     10.68 o 
 -12   1   9       30.73       20.57      9.81 o 
 -11   1   9       47.99       47.06      9.61 o 
 -10   1   9      112.00      118.10      9.32 o 
  -9   1   9      190.00      206.30      9.06 o 
  -8   1   9      154.78      162.50      7.99 o 
  -7   1   9      771.93      783.47     13.51 o 
  -6   1   9      176.39      157.19      4.80 o 
  -5   1   9        4.05       29.36     12.79 o 
  -4   1   9      451.01      384.45      9.29 o 
  -3   1   9      466.26      437.78      5.48 o 
  -2   1   9      949.50      862.42      9.24 o 
  -1   1   9      113.64      117.68      4.24 o 
   0   1   9      561.13      590.16      9.84 o 
   1   1   9     7134.84     6815.07     40.80 o 
   2   1   9       17.09       29.50      4.24 o 
   3   1   9      443.67      382.10     12.45 o 
   4   1   9      856.80      767.71     13.91 o 
   5   1   9      352.49      367.85     11.04 o 
   6   1   9     1386.57     1294.25     20.24 o 
   7   1   9      352.71      354.27     12.28 o 
   8   1   9     1769.40     1818.74     53.83 o 
   9   1   9      155.69      169.18     10.86 o 
  10   1   9        3.09       -1.46      7.59 o 
  11   1   9      156.03      166.63     12.07 o 
  12   1   9        8.06       -0.10      8.66 o 
  13   1   9       90.42       48.78     11.59 o 
 -12   2   9        0.25       -3.41      8.75 o 
 -11   2   9      494.01      523.24     14.35 o 
 -10   2   9      498.24      497.52     13.34 o 
  -9   2   9        0.11       -0.56      5.34 o 
  -8   2   9      672.57      710.46     14.08 o 
  -7   2   9      476.23      464.79      9.21 o 
  -6   2   9        6.93        8.97      3.68 o 
  -5   2   9     2324.79     2289.62     17.95 o 
  -4   2   9      992.98      965.49     16.25 o 
  -3   2   9    15053.72    15466.40     80.50 o 
  -2   2   9     3154.60     2979.12     16.73 o 
  -1   2   9     2931.81     3013.39     46.68 o 
   0   2   9     4601.02     4673.62     92.72 o 
   1   2   9        2.69        9.33      2.97 o 
   2   2   9     2937.89     2775.95     24.84 o 
   3   2   9       80.18      109.42      6.36 o 
   4   2   9     3543.62     3483.41     31.53 o 
   5   2   9     8798.20     8653.84     96.07 o 
   6   2   9      369.89      393.50     12.49 o 
   7   2   9     1492.98     1499.62     60.25 o 
   8   2   9      106.20      106.66     11.31 o 
   9   2   9      717.31      706.77     20.95 o 
  10   2   9      431.17      423.85     15.67 o 
  11   2   9      349.73      341.51     15.18 o 
  12   2   9      518.52      547.69     24.32 o 
 -12   3   9       26.68       13.92      7.68 o 
 -11   3   9       40.92       44.42      7.79 o 
 -10   3   9       65.54       73.50     12.35 o 
  -9   3   9       55.59       59.51      7.62 o 
  -8   3   9      224.45      227.62      9.43 o 
  -7   3   9      679.97      664.30     11.22 o 
  -6   3   9     1915.28     1863.02     18.41 o 
  -5   3   9      187.75      175.87      6.23 o 
  -4   3   9      219.76      208.70      7.04 o 
  -3   3   9     2254.07     2275.68     26.33 o 
  -2   3   9      149.64      164.10      9.05 o 
  -1   3   9       83.88       95.72      3.73 o 
   0   3   9      286.20      267.14      4.68 o 
   1   3   9     3084.56     2980.83     23.39 o 
   2   3   9     1927.38     1947.27     15.38 o 
   3   3   9      245.39      274.89      6.56 o 
   4   3   9     1085.78     1059.22     14.28 o 
   5   3   9        1.74        2.16      4.01 o 
   6   3   9       95.00      103.47      7.06 o 
   7   3   9        6.97       15.22      5.22 o 
   8   3   9      333.96      341.03     10.53 o 
   9   3   9       92.60      123.82      9.18 o 
  10   3   9       23.73       23.87      8.65 o 
  11   3   9        5.31        5.22      8.95 o 
  12   3   9       25.22       15.90     10.28 o 
 -12   4   9       26.87       16.19      8.31 o 
 -11   4   9        9.94       -3.23      7.59 o 
 -10   4   9      126.94      130.44      9.23 o 
  -9   4   9       74.14       84.72      8.17 o 
  -8   4   9      319.23      287.55      8.77 o 
  -7   4   9      166.83      194.00      7.54 o 
  -6   4   9       88.37      100.39      6.07 o 
  -5   4   9     1490.44     1483.07     43.92 o 
  -4   4   9      434.65      479.81     10.23 o 
  -3   4   9      306.90      306.53      8.21 o 
  -2   4   9      747.20      718.57     11.86 o 
  -1   4   9     1050.90     1054.78     15.92 o 
   0   4   9      201.98      181.65      5.03 o 
   1   4   9     1794.36     1835.85     21.81 o 
   2   4   9     2983.98     2842.17     19.60 o 
   3   4   9      305.98      335.77      7.41 o 
   4   4   9       56.62       61.80      4.89 o 
   5   4   9      733.43      726.77     11.20 o 
   6   4   9      369.96      353.28      8.57 o 
   7   4   9        5.90        7.44      5.25 o 
   8   4   9       89.05       93.87      8.23 o 
   9   4   9        9.10       13.26      6.42 o 
  10   4   9       17.88       19.67      6.90 o 
  11   4   9        1.84       -6.75      6.75 o 
  12   4   9        0.70        0.46      9.60 o 
 -11   5   9      160.86      168.60     13.06 o 
 -10   5   9       19.52       12.03      6.85 o 
  -9   5   9      857.70      876.12     26.68 o 
  -8   5   9       48.38       58.09      6.30 o 
  -7   5   9      584.01      608.23     11.78 o 
  -6   5   9      365.98      379.10      9.16 o 
  -5   5   9      417.00      418.38     10.67 o 
  -4   5   9     2696.48     2700.56     24.69 o 
  -3   5   9        1.87        1.74      4.04 o 
  -2   5   9     3195.99     3203.52     24.74 o 
  -1   5   9      815.82      805.54     12.53 o 
   0   5   9       61.46       60.68      5.53 o 
   1   5   9     1796.31     1806.32     15.37 o 
   2   5   9       56.75       73.35      5.07 o 
   3   5   9      609.34      600.41      9.85 o 
   4   5   9        4.50        5.99      3.64 o 
   5   5   9      352.55      369.64      8.75 o 
   6   5   9      559.57      556.09     10.93 o 
   7   5   9      270.41      255.74      8.30 o 
   8   5   9      614.63      610.84     12.12 o 
   9   5   9        6.42        0.63      6.07 o 
  10   5   9       41.01       35.36      7.85 o 
  11   5   9       89.14       77.00     10.39 o 
 -10   6   9      187.89      187.21     14.95 o 
  -9   6   9        8.20        7.59      6.68 o 
  -8   6   9      585.20      608.33     14.75 o 
  -7   6   9      588.57      606.48     17.76 o 
  -6   6   9     1195.24     1214.22     19.05 o 
  -5   6   9      675.44      721.70     18.05 o 
  -4   6   9      268.59      266.82     11.74 o 
  -3   6   9     3110.55     3282.82     37.03 o 
  -2   6   9     1137.87     1138.87     20.91 o 
  -1   6   9     1931.65     1971.24     29.18 o 
   0   6   9      483.60      524.86     11.27 o 
   1   6   9      493.32      504.81     11.14 o 
   2   6   9      339.88      357.82      9.80 o 
   3   6   9       82.62       92.93      6.08 o 
   4   6   9     1154.66     1145.61     14.48 o 
   5   6   9     1001.56      985.15     24.93 o 
   6   6   9      312.89      290.37      8.63 o 
   7   6   9      248.53      254.27      8.59 o 
   8   6   9       13.34       16.77      6.58 o 
   9   6   9      533.35      518.90     14.48 o 
  10   6   9        1.85        3.88      7.63 o 
  -9   7   9        5.62       -1.44      8.75 o 
  -8   7   9       42.26       45.36     10.12 o 
  -7   7   9       87.79       92.33     13.24 o 
  -6   7   9      214.53      227.71     12.74 o 
  -5   7   9        0.48       -5.25      7.05 o 
  -4   7   9       52.02       80.73     10.40 o 
  -3   7   9       21.31       27.91      7.94 o 
  -2   7   9       16.25       14.24     13.02 o 
  -1   7   9       35.68       42.05      8.05 o 
   0   7   9     1426.56     1455.72     25.41 o 
   1   7   9      363.59      361.55     10.43 o 
   2   7   9       28.96       30.41      6.18 o 
   3   7   9      159.05      155.80      8.15 o 
   4   7   9      196.36      190.70     10.84 o 
   5   7   9       24.07       23.32      5.21 o 
   6   7   9      255.00      239.41      8.67 o 
   7   7   9       68.10       84.09      7.66 o 
   8   7   9      130.96      138.39      9.98 o 
   9   7   9        5.41        2.51      8.78 o 
  -8   8   9       26.58       14.45      9.66 o 
  -7   8   9        0.66        2.92      8.86 o 
  -6   8   9        6.29        1.99      8.26 o 
  -5   8   9      596.66      588.72     18.90 o 
  -4   8   9      304.80      304.74     17.65 o 
  -3   8   9       19.06       10.87      7.93 o 
  -2   8   9      122.64      121.09     11.13 o 
  -1   8   9      119.22      130.19     11.00 o 
   0   8   9      722.84      703.15     18.82 o 
   1   8   9       14.55       19.73      6.11 o 
   2   8   9      336.66      334.52     10.99 o 
   3   8   9      748.28      731.04     15.20 o 
   4   8   9      165.49      153.67      8.61 o 
   5   8   9      172.32      176.85      9.30 o 
   6   8   9       32.64       30.64      7.66 o 
   7   8   9      369.04      382.26     32.70 o 
   8   8   9       41.14       28.01     15.90 o 
  -6   9   9        9.45       -2.95      9.11 o 
  -5   9   9       96.68       55.49     11.41 o 
  -4   9   9        3.84        3.90      8.45 o 
  -3   9   9       32.17       24.52     13.89 o 
  -2   9   9      364.87      387.85     15.98 o 
  -1   9   9      109.93      130.00     12.72 o 
   0   9   9       11.76       12.18      8.09 o 
   1   9   9       42.18       43.80      7.47 o 
   2   9   9      104.05      112.93      9.39 o 
   3   9   9      610.11      608.55     14.98 o 
   4   9   9      211.02      233.09     10.57 o 
   5   9   9      138.52      150.87      9.38 o 
   6   9   9      526.72      523.06     26.95 o 
  -4  10   9        8.00       -1.74     10.25 o 
  -3  10   9       35.19       25.44     17.24 o 
  -2  10   9       20.99       12.17      9.13 o 
  -1  10   9        2.04       11.27     14.08 o 
   0  10   9        7.32        5.99      9.61 o 
   1  10   9        1.67        0.60      8.57 o 
   2  10   9        8.46        5.99      6.81 o 
   3  10   9      188.52      205.80     10.92 o 
   4  10   9        3.48        7.55      9.36 o 
 -12   0  10       25.36       25.76     13.95 o 
 -11   0  10      125.62      124.36     18.75 o 
 -10   0  10      300.03      306.23     20.03 o 
  -9   0  10      288.94      328.61     20.06 o 
  -8   0  10     1636.77     1632.57     38.20 o 
  -7   0  10     1206.43     1204.02     44.99 o 
  -6   0  10      144.61      154.97      7.89 o 
  -5   0  10      398.59      352.48      7.37 o 
  -4   0  10       40.75       68.08      6.43 o 
  -3   0  10     4062.19     4178.84     29.34 o 
  -2   0  10      923.55      793.44     11.66 o 
  -1   0  10      167.88      187.24      8.74 o 
   0   0  10     3610.90     3542.37     38.42 o 
   1   0  10     3615.89     3501.20     39.13 o 
   2   0  10       80.42       69.99      8.00 o 
   3   0  10       32.56       63.41      8.26 o 
   4   0  10      245.42      263.36     13.26 o 
   5   0  10     1865.35     1873.00     33.14 o 
   6   0  10      277.29      258.57     14.78 o 
   7   0  10        2.99       11.01      9.04 o 
   8   0  10      920.62      940.30     27.62 o 
   9   0  10     1726.84     1708.06     38.86 o 
  10   0  10       16.48        7.20     11.27 o 
  11   0  10       26.07       22.02     13.09 o 
  12   0  10       75.40       74.37     18.02 o 
 -12   1  10      164.62      179.96     19.65 o 
 -11   1  10      325.97      319.18     15.48 o 
 -10   1  10      181.84      197.48     12.57 o 
  -9   1  10       86.23      108.62      8.45 o 
  -8   1  10      256.44      251.20      9.22 o 
  -7   1  10      810.04      787.32     16.51 o 
  -6   1  10      523.94      519.82     10.49 o 
  -5   1  10      757.20      744.03      8.43 o 
  -4   1  10     2205.92     2128.35     17.76 o 
  -3   1  10      760.30      697.66      8.73 o 
  -2   1  10      261.50      230.73      4.99 o 
  -1   1  10       40.23       50.27      3.83 o 
   0   1  10       26.10       49.51      4.65 o 
   1   1  10     1436.70     1464.21     33.16 o 
   2   1  10     1415.47     1498.05     35.01 o 
   3   1  10        0.54        0.81      3.77 o 
   4   1  10     1205.31     1230.15     18.07 o 
   5   1  10     1716.88     1731.36     43.15 o 
   6   1  10      584.32      581.59     17.57 o 
   7   1  10       60.27       73.45      8.55 o 
   8   1  10        1.44        6.30      9.55 o 
   9   1  10      189.15      193.28     11.39 o 
  10   1  10      218.69      220.18     12.39 o 
  11   1  10       77.28       82.99     11.77 o 
  12   1  10      295.25      334.89     17.63 o 
 -12   2  10        0.39        2.10      9.75 o 
 -11   2  10       63.41       68.02     11.16 o 
 -10   2  10       49.03       52.63      7.81 o 
  -9   2  10      100.35      114.47      8.45 o 
  -8   2  10      116.60      108.61      7.75 o 
  -7   2  10       31.74       36.64      6.73 o 
  -6   2  10        0.34        4.93      3.83 o 
  -5   2  10       18.24       23.05      3.89 o 
  -4   2  10     2712.98     2771.75     65.58 o 
  -3   2  10        1.65        2.68      2.84 o 
  -2   2  10     1623.25     1580.69     12.19 o 
  -1   2  10     1328.93     1368.13     25.21 o 
   0   2  10      291.32      295.11      6.76 o 
   1   2  10     2002.37     1939.80     19.90 o 
   2   2  10      643.78      631.01     12.08 o 
   3   2  10     2679.38     2841.17     27.52 o 
   4   2  10        0.07        3.48      4.51 o 
   5   2  10      665.52      649.08     14.65 o 
   6   2  10       10.57       12.40      5.83 o 
   7   2  10        1.57        3.96      5.91 o 
   8   2  10       27.08       33.14      7.88 o 
   9   2  10       35.31       45.36      8.95 o 
  10   2  10      143.88      139.48     10.85 o 
  11   2  10        3.26        3.70      8.54 o 
  12   2  10       14.79       14.48     10.12 o 
 -12   3  10       10.04        2.36      7.36 o 
 -11   3  10        1.26       -4.18      6.94 o 
 -10   3  10      719.98      737.93     21.90 o 
  -9   3  10        8.49       -0.58      5.90 o 
  -8   3  10      970.27      999.45     22.01 o 
  -7   3  10      352.27      372.07      9.08 o 
  -6   3  10     2188.46     2192.70     19.55 o 
  -5   3  10     1272.24     1214.52     19.88 o 
  -4   3  10     2677.47     2650.40     43.19 o 
  -3   3  10     3387.44     3292.59     43.87 o 
  -2   3  10      134.35      150.19      6.14 o 
  -1   3  10     2584.61     2531.36     35.66 o 
   0   3  10     2775.43     2753.34     20.58 o 
   1   3  10     6213.25     6292.69    109.26 o 
   2   3  10     6582.77     6478.96     31.60 o 
   3   3  10      161.83      173.88      5.74 o 
   4   3  10     4309.67     4289.12     78.81 o 
   5   3  10     4019.14     3846.07     29.68 o 
   6   3  10     2102.49     2060.92     28.61 o 
   7   3  10     1890.55     1899.90     22.38 o 
   8   3  10      692.78      670.41     17.52 o 
   9   3  10      715.78      704.26     26.80 o 
  10   3  10       54.49       71.92     10.73 o 
  11   3  10      794.32      798.22     32.86 o 
  12   3  10        4.03        1.97      9.91 o 
 -11   4  10        5.29       -6.04      7.08 o 
 -10   4  10       35.32       33.81      7.44 o 
  -9   4  10       45.38       60.82      8.59 o 
  -8   4  10       11.52       11.47      4.81 o 
  -7   4  10     1685.45     1711.78     20.55 o 
  -6   4  10        4.22        8.22      4.19 o 
  -5   4  10      102.93      100.36      6.62 o 
  -4   4  10      719.88      733.23     12.77 o 
  -3   4  10      321.68      317.58      8.62 o 
  -2   4  10     2444.56     2389.37     21.85 o 
  -1   4  10      653.28      656.32     11.27 o 
   0   4  10     7676.76     7920.04     86.09 o 
   1   4  10     4277.49     4105.20     38.62 o 
   2   4  10      587.98      603.66      9.28 o 
   3   4  10     2225.96     2189.51     18.07 o 
   4   4  10     1030.52     1021.08     12.85 o 
   5   4  10     3042.74     3021.09     51.23 o 
   6   4  10        6.63       11.75      6.32 o 
   7   4  10      197.43      223.03     11.29 o 
   8   4  10     1811.36     1817.73     23.31 o 
   9   4  10        4.00        1.34      5.99 o 
  10   4  10      205.57      202.17     10.07 o 
  11   4  10       23.86       10.84      9.67 o 
 -11   5  10        4.00       11.19      7.67 o 
 -10   5  10      193.31      188.96     10.42 o 
  -9   5  10        0.14        3.22      6.78 o 
  -8   5  10      117.15      116.31      7.63 o 
  -7   5  10      312.93      317.27      9.23 o 
  -6   5  10      402.92      399.13      9.76 o 
  -5   5  10      257.02      270.53      9.15 o 
  -4   5  10      695.12      680.54     12.81 o 
  -3   5  10     1352.46     1334.57     32.47 o 
  -2   5  10     1276.44     1230.74     20.79 o 
  -1   5  10       88.63       84.55      6.12 o 
   0   5  10      258.60      263.47      8.14 o 
   1   5  10       60.14       63.80      5.92 o 
   2   5  10     1003.18      958.50     14.25 o 
   3   5  10       23.44       26.49      4.31 o 
   4   5  10     1125.68     1094.30     18.89 o 
   5   5  10     1483.66     1514.26     26.52 o 
   6   5  10       27.61       38.74      5.35 o 
   7   5  10        2.67        8.31      4.67 o 
   8   5  10      100.80      120.28      9.89 o 
   9   5  10      189.49      190.11      8.38 o 
  10   5  10        4.54       -6.60      6.60 o 
  11   5  10       52.17       40.08      8.84 o 
 -10   6  10       18.14       12.58     10.21 o 
  -9   6  10       90.54       95.51     22.47 o 
  -8   6  10       15.60        7.14      6.45 o 
  -7   6  10        1.42        4.14      6.15 o 
  -6   6  10        8.58        9.36      7.16 o 
  -5   6  10      609.63      647.70     17.76 o 
  -4   6  10      149.09      160.78     10.02 o 
  -3   6  10        5.99        7.46      6.38 o 
  -2   6  10      156.88      165.14     10.04 o 
  -1   6  10        5.88       14.38      6.28 o 
   0   6  10       33.85       34.28      5.46 o 
   1   6  10       39.45       38.54      5.65 o 
   2   6  10     1070.13     1042.02     17.52 o 
   3   6  10      283.35      305.12      9.62 o 
   4   6  10       15.32       21.98      4.71 o 
   5   6  10       30.99       35.37      5.33 o 
   6   6  10       26.44       34.54      5.58 o 
   7   6  10       19.68       18.09      5.46 o 
   8   6  10       27.92       22.65      6.07 o 
   9   6  10       11.29        4.18      7.13 o 
  10   6  10      252.74      243.24     11.62 o 
  -9   7  10      146.68      144.65     22.96 o 
  -8   7  10      382.35      401.14     14.03 o 
  -7   7  10       89.44       79.62     14.54 o 
  -6   7  10      930.56      947.56     22.68 o 
  -5   7  10      168.77      172.31     11.50 o 
  -4   7  10      557.67      551.56     17.38 o 
  -3   7  10      665.84      666.95     18.11 o 
  -2   7  10      185.65      167.17     10.53 o 
  -1   7  10      462.58      500.76     15.46 o 
   0   7  10      694.49      669.36     13.64 o 
   1   7  10      508.05      501.48     12.22 o 
   2   7  10      547.41      544.89     13.85 o 
   3   7  10        0.35        1.37      5.14 o 
   4   7  10     1268.55     1204.56     18.65 o 
   5   7  10      104.72      104.33      8.50 o 
   6   7  10      277.64      292.90      9.58 o 
   7   7  10      751.29      786.09     14.76 o 
   8   7  10       26.18       18.13      7.32 o 
   9   7  10      214.74      245.65     15.18 o 
  -8   8  10       18.78       11.37     10.00 o 
  -7   8  10      101.50       65.16     11.26 o 
  -6   8  10        2.78        5.08      8.44 o 
  -5   8  10      221.43      201.89     12.87 o 
  -4   8  10       47.23       31.37      8.97 o 
  -3   8  10      144.98      140.97     11.07 o 
  -2   8  10      760.25      746.90     20.12 o 
  -1   8  10      118.50      107.12     11.32 o 
   0   8  10      929.28      918.89     31.29 o 
   1   8  10      334.46      360.77     11.39 o 
   2   8  10       99.43      112.00      8.94 o 
   3   8  10      216.60      218.66      9.73 o 
   4   8  10       15.05       11.95      6.16 o 
   5   8  10       86.98      105.62      9.25 o 
   6   8  10      101.94       83.61      9.41 o 
   7   8  10        0.98       -1.64      8.53 o 
   8   8  10       43.83       15.93     13.92 o 
  -6   9  10       32.32        8.76      9.69 o 
  -5   9  10       86.93       42.17     13.52 o 
  -4   9  10        0.27       -5.15      8.22 o 
  -3   9  10        3.72       -0.18      8.12 o 
  -2   9  10      182.97      189.61     12.92 o 
  -1   9  10       17.33       14.37      8.66 o 
   0   9  10      187.97      179.79     12.32 o 
   1   9  10        4.28        6.90      8.48 o 
   2   9  10        0.45       -5.91      5.91 o 
   3   9  10        0.13       -1.36      6.18 o 
   4   9  10       57.12       60.87     12.29 o 
   5   9  10       50.26       42.74      8.16 o 
   6   9  10      189.45      162.44     17.64 o 
  -3  10  10       31.82       20.04     10.19 o 
  -2  10  10      204.30      166.08     12.93 o 
  -1  10  10      175.52      134.53     34.20 o 
   0  10  10      237.09      212.88     14.02 o 
   1  10  10       25.67       11.86     16.89 o 
   2  10  10      311.19      311.82     18.00 o 
   3  10  10      807.18      737.34     19.34 o 
 -12   1  11        0.48       -0.56      9.52 o 
 -11   1  11       39.25       50.45     10.52 o 
 -10   1  11       89.61      106.09     11.87 o 
  -9   1  11       73.43      104.33     11.16 o 
  -8   1  11      781.94      801.03     15.13 o 
  -7   1  11      519.36      536.17     13.41 o 
  -6   1  11        6.77        8.60      4.45 o 
  -5   1  11     1522.94     1457.88     15.71 o 
  -4   1  11       53.42       59.40      3.32 o 
  -3   1  11     2993.01     2938.75     33.23 o 
  -2   1  11     2611.32     2578.92     19.95 o 
  -1   1  11      381.35      394.93      9.23 o 
   0   1  11     4984.81     4828.70     33.81 o 
   1   1  11      270.03      338.77      9.03 o 
   2   1  11     2013.62     1946.49     22.63 o 
   3   1  11       70.72       72.34      6.67 o 
   4   1  11     1313.79     1307.36     19.48 o 
   5   1  11     3337.43     3297.44     51.33 o 
   6   1  11     1143.91     1126.41     20.31 o 
   7   1  11     1647.83     1771.31     26.68 o 
   8   1  11      205.41      204.95     11.27 o 
   9   1  11       43.57       44.63      9.39 o 
  10   1  11      199.85      210.75     12.61 o 
  11   1  11       46.04       47.14     10.30 o 
  12   1  11       69.02       71.51     11.69 o 
 -12   2  11       18.97       21.72     10.88 o 
 -11   2  11      739.53      742.45     30.88 o 
 -10   2  11       97.11       92.36      9.20 o 
  -9   2  11       62.14       81.40      8.21 o 
  -8   2  11      270.43      249.11      9.73 o 
  -7   2  11     1349.33     1339.82     28.48 o 
  -6   2  11      846.08      873.19     12.11 o 
  -5   2  11      143.07      115.47      6.45 o 
  -4   2  11     4517.26     4589.76     96.75 o 
  -3   2  11     1834.31     1898.21     47.97 o 
  -2   2  11     3706.15     3720.14     28.30 o 
  -1   2  11      937.95      904.27     13.38 o 
   0   2  11      671.67      633.49      9.72 o 
   1   2  11    12007.09    11897.81     64.40 o 
   2   2  11     2040.53     1964.54     21.93 o 
   3   2  11     2226.35     2280.74     25.02 o 
   4   2  11     2435.12     2459.44     43.01 o 
   5   2  11      439.69      430.85     13.42 o 
   6   2  11     1908.16     1855.72     25.96 o 
   7   2  11     1056.04     1010.46     20.62 o 
   8   2  11     2850.67     2932.55     36.58 o 
   9   2  11      657.98      693.77     18.78 o 
  10   2  11      141.65      128.62     11.46 o 
  11   2  11      129.91      136.17     12.71 o 
  12   2  11       86.03       57.66     11.91 o 
 -12   3  11       12.22       12.56     10.20 o 
 -11   3  11        3.38        4.84      7.32 o 
 -10   3  11      516.27      531.38     44.28 o 
  -9   3  11      109.57      126.70     10.46 o 
  -8   3  11      344.45      365.58     11.53 o 
  -7   3  11      855.85      833.89     12.98 o 
  -6   3  11      976.76      905.59     12.95 o 
  -5   3  11      924.36      887.01     24.11 o 
  -4   3  11       52.38       70.36      6.19 o 
  -3   3  11      886.91      863.80     16.84 o 
  -2   3  11     2981.42     3126.22     97.75 o 
  -1   3  11      428.40      411.98      8.70 o 
   0   3  11     1000.89      931.14     12.23 o 
   1   3  11      107.40      103.60      4.43 o 
   2   3  11      190.37      186.34      6.80 o 
   3   3  11        1.36        3.17      3.77 o 
   4   3  11     4727.44     4752.47     68.14 o 
   5   3  11      807.19      798.68     16.85 o 
   6   3  11       62.48       96.87     15.44 o 
   7   3  11      464.90      448.64     24.52 o 
   8   3  11        1.21       -2.24      6.51 o 
   9   3  11       10.56        5.50      7.66 o 
  10   3  11        7.93        6.52      8.09 o 
  11   3  11      222.45      208.71     13.57 o 
  12   3  11      256.02      288.39     21.88 o 
 -11   4  11        0.22        0.39      7.44 o 
 -10   4  11       91.54       78.23     11.56 o 
  -9   4  11      275.78      267.85     16.28 o 
  -8   4  11       29.56       20.81      6.30 o 
  -7   4  11       36.09       56.08      6.09 o 
  -6   4  11      271.41      254.32      7.97 o 
  -5   4  11      132.48      112.86      6.97 o 
  -4   4  11       69.81       94.65      8.71 o 
  -3   4  11       11.40        8.66      4.33 o 
  -2   4  11      173.61      198.79      7.35 o 
  -1   4  11      246.40      250.98     10.05 o 
   0   4  11      251.85      225.45      9.86 o 
   1   4  11      200.08      192.53      5.88 o 
   2   4  11      797.94      753.02     10.55 o 
   3   4  11      220.40      230.70      6.82 o 
   4   4  11      175.93      172.64      5.73 o 
   5   4  11      365.40      348.48      9.29 o 
   6   4  11      621.39      635.28     11.51 o 
   7   4  11      647.73      661.92     19.66 o 
   8   4  11       66.08       61.05      7.85 o 
   9   4  11        0.52       -3.68      7.33 o 
  10   4  11       22.28        9.83      9.03 o 
  11   4  11      144.28      148.66     25.02 o 
 -11   5  11       52.42       43.77      8.86 o 
 -10   5  11      175.47      168.73     13.51 o 
  -9   5  11       12.07       10.02      6.60 o 
  -8   5  11       53.42       62.25      6.95 o 
  -7   5  11       20.53       47.56     15.27 o 
  -6   5  11       13.22        7.57      4.56 o 
  -5   5  11       90.15      105.77      7.63 o 
  -4   5  11       59.03       63.65      6.52 o 
  -3   5  11      232.76      218.62     10.41 o 
  -2   5  11      173.03      165.97      9.64 o 
  -1   5  11       27.79       30.99      6.52 o 
   0   5  11      365.45      371.75      9.60 o 
   1   5  11       11.41        9.55      4.25 o 
   2   5  11      124.79      118.08      6.67 o 
   3   5  11      311.57      324.39      8.00 o 
   4   5  11      285.31      284.69      7.91 o 
   5   5  11      579.23      589.68     13.23 o 
   6   5  11       69.82       75.35      8.96 o 
   7   5  11      337.54      350.48      9.69 o 
   8   5  11      255.63      267.00      9.18 o 
   9   5  11       41.78       41.02      6.66 o 
  10   5  11      802.02      922.81     19.68 o 
 -10   6  11       42.99       25.78      9.83 o 
  -9   6  11       34.11       16.52      9.05 o 
  -8   6  11       11.36       12.25      5.86 o 
  -7   6  11      501.30      506.72     11.81 o 
  -6   6  11      260.95      276.67     13.06 o 
  -5   6  11        2.08       -0.16      6.82 o 
  -4   6  11       24.79       31.19      7.83 o 
  -3   6  11      177.22      153.84     10.00 o 
  -2   6  11      123.78      117.85      9.20 o 
  -1   6  11       69.16       85.48      9.15 o 
   0   6  11       80.77      101.82      7.45 o 
   1   6  11      239.12      246.53      8.85 o 
   2   6  11      168.16      166.02      7.83 o 
   3   6  11      346.94      352.70     10.42 o 
   4   6  11      277.35      273.64     11.34 o 
   5   6  11       32.17       35.03      5.53 o 
   6   6  11      718.72      727.42     20.21 o 
   7   6  11      189.77      195.02      8.51 o 
   8   6  11      476.45      493.56     12.23 o 
   9   6  11      429.03      395.14     13.31 o 
  10   6  11       12.77        4.66      7.66 o 
  -9   7  11       50.34       46.15     12.42 o 
  -8   7  11        1.39       -4.40      6.94 o 
  -7   7  11       14.62       12.26      6.97 o 
  -6   7  11       21.96       19.63      8.90 o 
  -5   7  11      222.32      214.42     12.48 o 
  -4   7  11      719.55      700.71     19.28 o 
  -3   7  11        2.25       -1.14      7.17 o 
  -2   7  11      130.96      133.31     10.14 o 
  -1   7  11        3.34        3.10      6.89 o 
   0   7  11       74.06       74.61      9.56 o 
   1   7  11       98.75      110.95      8.28 o 
   2   7  11      430.09      430.93     11.77 o 
   3   7  11       77.84       85.90      7.97 o 
   4   7  11      108.40      115.96      7.99 o 
   5   7  11       94.73      105.57      7.39 o 
   6   7  11      285.86      293.76     11.30 o 
   7   7  11       52.90       56.62      7.03 o 
   8   7  11      195.58      222.83     11.06 o 
   9   7  11       22.14       12.18      9.90 o 
  -7   8  11       52.25       17.41      7.92 o 
  -6   8  11      223.71      227.65     14.24 o 
  -5   8  11       10.74       -7.84      7.84 o 
  -4   8  11      540.76      564.21     18.54 o 
  -3   8  11       72.74       82.94     11.18 o 
  -2   8  11      400.26      431.16     16.27 o 
  -1   8  11     2217.08     2215.53     33.82 o 
   0   8  11       35.06       35.07      9.08 o 
   1   8  11      278.44      289.00     10.71 o 
   2   8  11        5.20        5.47      5.86 o 
   3   8  11      965.69     1019.16     18.41 o 
   4   8  11      329.05      345.57     15.56 o 
   5   8  11      271.79      271.26     10.88 o 
   6   8  11     1048.10     1092.77     45.97 o 
   7   8  11      106.10       78.53     11.19 o 
  -4   9  11       40.03       17.95      9.43 o 
  -3   9  11      503.00      520.53     25.53 o 
  -2   9  11      308.06      330.56     22.34 o 
  -1   9  11      531.97      562.84     19.02 o 
   0   9  11      557.65      593.24     24.70 o 
   1   9  11        2.73       -3.18      8.33 o 
   2   9  11      585.17      608.15     23.34 o 
   3   9  11      429.26      437.97     14.05 o 
   4   9  11       11.51        5.77      7.04 o 
   5   9  11      154.84      160.33      9.98 o 
  -2  10  11       32.41        9.63     10.04 o 
  -1  10  11       17.44        9.13      9.75 o 
   0  10  11       36.17       20.55     13.90 o 
   1  10  11       43.18       30.93     10.48 o 
   2  10  11       10.79        7.69      9.45 o 
 -12   0  12        9.47        2.94     14.66 o 
 -11   0  12       71.37       67.74     16.20 o 
 -10   0  12      207.76      248.89     19.80 o 
  -9   0  12      207.70      220.17     18.23 o 
  -8   0  12      429.08      442.69     22.17 o 
  -7   0  12      170.56      164.05     13.92 o 
  -6   0  12       75.92       80.53     12.62 o 
  -5   0  12     1153.90     1072.92     29.58 o 
  -4   0  12       27.02       30.00      4.28 o 
  -3   0  12     5560.54     5469.45     31.72 o 
  -2   0  12     5112.31     5033.27     35.69 o 
  -1   0  12      376.33      310.32     12.20 o 
   0   0  12     1418.11     1408.87     24.91 o 
   1   0  12     1252.18     1334.52     25.00 o 
   2   0  12    10600.75     9881.29     82.43 o 
   3   0  12       19.05       21.57      7.39 o 
   4   0  12     2512.84     2534.81     39.70 o 
   5   0  12     6707.96     6508.04     69.85 o 
   6   0  12      121.09      118.04     12.34 o 
   7   0  12      237.83      291.52     16.98 o 
   8   0  12        6.67       11.74     10.47 o 
   9   0  12      375.54      426.02     21.93 o 
  10   0  12      205.97      185.88     17.05 o 
  11   0  12      575.44      565.42     27.16 o 
  12   0  12      172.23       82.85     17.71 o 
 -12   1  12        2.15        0.41      9.46 o 
 -11   1  12        7.16        9.66      9.37 o 
 -10   1  12       15.08       15.23      8.99 o 
  -9   1  12       39.31       25.32      8.56 o 
  -8   1  12        0.00        3.51     10.03 o 
  -7   1  12      790.08      851.00     26.24 o 
  -6   1  12     1287.38     1272.65     33.22 o 
  -5   1  12        0.63        0.40      3.48 o 
  -4   1  12     2203.10     2174.97     20.29 o 
  -3   1  12        4.53       15.50      4.64 o 
  -2   1  12     1822.81     1851.70     14.65 o 
  -1   1  12     1986.81     1947.35     17.14 o 
   0   1  12     2541.11     2529.99     23.98 o 
   1   1  12     9972.44     9672.65    120.78 o 
   2   1  12      166.30      184.62      8.15 o 
   3   1  12     1130.92     1127.52     30.35 o 
   4   1  12      856.10      848.24     20.74 o 
   5   1  12     1385.22     1403.90     21.82 o 
   6   1  12      867.69      844.17     18.25 o 
   7   1  12       44.70       66.19      8.56 o 
   8   1  12     2371.74     2302.86     33.35 o 
   9   1  12      180.07      201.84     12.30 o 
  10   1  12      156.92      171.59     11.95 o 
  11   1  12      188.39      181.59     13.05 o 
 -12   2  12        0.27       -9.83      9.86 o 
 -11   2  12       63.23       40.49     10.27 o 
 -10   2  12        0.07        1.62      7.74 o 
  -9   2  12      251.79      247.42     10.36 o 
  -8   2  12      138.10      127.43      8.23 o 
  -7   2  12      174.99      180.20      8.72 o 
  -6   2  12       14.18       28.06      4.49 o 
  -5   2  12       25.45       31.48      4.72 o 
  -4   2  12        9.96       12.80      4.38 o 
  -3   2  12      122.22      135.85      6.47 o 
  -2   2  12     1723.70     1740.16     21.55 o 
  -1   2  12       38.05       51.34      3.91 o 
   0   2  12        2.26        2.16      3.29 o 
   1   2  12      263.82      296.74      8.50 o 
   2   2  12       54.68       64.92      6.60 o 
   3   2  12       46.99       69.95     11.32 o 
   4   2  12      577.08      566.41     15.77 o 
   5   2  12       86.68      109.02      8.56 o 
   6   2  12       13.41       35.29      7.34 o 
   7   2  12      120.72      126.94      9.88 o 
   8   2  12        3.50       11.75      7.87 o 
   9   2  12      163.54      163.93     11.27 o 
  10   2  12        0.34        6.50      8.52 o 
  11   2  12        8.27        7.62      9.38 o 
  12   2  12        0.04       -1.85      9.88 o 
 -11   3  12       12.05       11.03      9.55 o 
 -10   3  12        6.94        3.15      6.80 o 
  -9   3  12      499.31      503.91     15.60 o 
  -8   3  12      182.71      188.13      9.50 o 
  -7   3  12     2077.13     2106.18     37.97 o 
  -6   3  12      124.98      123.26      6.43 o 
  -5   3  12     3500.74     3488.83     61.09 o 
  -4   3  12      243.13      227.78      8.15 o 
  -3   3  12      795.82      779.28     12.78 o 
  -2   3  12     2006.23     2046.43     25.29 o 
  -1   3  12       39.36       51.69      5.06 o 
   0   3  12     1327.27     1286.63     23.59 o 
   1   3  12     1616.60     1539.21     16.56 o 
   2   3  12       30.15       34.20      4.81 o 
   3   3  12     1452.38     1405.72     20.89 o 
   4   3  12       38.76       47.70      7.07 o 
   5   3  12      443.69      464.95     13.73 o 
   6   3  12      208.96      206.31     10.76 o 
   7   3  12       74.04      101.67      9.97 o 
   8   3  12      191.00      199.30     11.73 o 
   9   3  12      240.78      243.81     13.31 o 
  10   3  12       69.48       68.79     11.03 o 
  11   3  12       21.56       28.98     14.01 o 
 -11   4  12      358.73      346.23     22.00 o 
 -10   4  12       66.17       63.76     11.50 o 
  -9   4  12       22.97       26.33      7.06 o 
  -8   4  12       38.49       48.40      7.73 o 
  -7   4  12       31.39       36.60      5.75 o 
  -6   4  12      323.46      342.34      9.99 o 
  -5   4  12        2.85       14.66      8.99 o 
  -4   4  12      975.78     1008.15     15.49 o 
  -3   4  12     2241.27     2282.65     22.51 o 
  -2   4  12        4.21        4.21      4.10 o 
  -1   4  12      103.55      107.54      7.95 o 
   0   4  12      351.54      371.89     11.96 o 
   1   4  12      687.99      681.54     15.60 o 
   2   4  12      623.30      654.04     11.84 o 
   3   4  12      644.22      634.99     10.54 o 
   4   4  12       22.25       19.06      4.39 o 
   5   4  12      904.53      913.57     13.45 o 
   6   4  12      104.60      117.60      8.95 o 
   7   4  12        4.72        2.37      8.44 o 
   8   4  12        9.54       18.49      8.41 o 
   9   4  12      128.13      146.42     20.41 o 
  10   4  12      128.84      108.07     17.59 o 
  11   4  12       21.45       12.96     10.23 o 
 -10   5  12       87.48       81.35     23.75 o 
  -9   5  12       91.42       74.10     12.56 o 
  -8   5  12      573.54      566.38     17.86 o 
  -7   5  12      649.29      657.67     12.85 o 
  -6   5  12      176.98      160.88      7.47 o 
  -5   5  12      109.77      119.56      8.20 o 
  -4   5  12      177.14      185.48     10.20 o 
  -3   5  12      156.11      156.17      9.83 o 
  -2   5  12       41.50       50.31      7.86 o 
  -1   5  12      475.87      436.26     13.48 o 
   0   5  12     1009.50     1066.23     28.29 o 
   1   5  12       41.84       37.25      5.54 o 
   2   5  12      926.99      880.31     14.69 o 
   3   5  12       57.76       73.92     10.47 o 
   4   5  12       34.32       34.68      5.05 o 
   5   5  12      301.15      283.03      8.56 o 
   6   5  12       64.80       80.06      6.72 o 
   7   5  12        4.27        0.50      4.97 o 
   8   5  12       38.65       39.01      6.58 o 
   9   5  12       48.60       30.50      6.61 o 
  10   5  12      288.00      307.09     16.05 o 
  -9   6  12       38.02       32.60      7.87 o 
  -8   6  12      365.88      349.11     16.09 o 
  -7   6  12      108.59      118.11      8.91 o 
  -6   6  12       24.98       26.18      8.81 o 
  -5   6  12      744.95      757.07     19.60 o 
  -4   6  12      143.58      144.11     10.09 o 
  -3   6  12        5.30       -1.77      6.50 o 
  -2   6  12       41.69       56.70      8.77 o 
  -1   6  12      322.21      339.66     13.20 o 
   0   6  12     1052.12     1068.49     23.91 o 
   1   6  12        9.70        7.81      4.95 o 
   2   6  12     2510.33     2468.28     25.73 o 
   3   6  12      232.36      225.84      9.04 o 
   4   6  12      614.88      574.76     13.22 o 
   5   6  12      162.86      149.16      8.43 o 
   6   6  12      515.05      509.94     12.35 o 
   7   6  12      758.89      780.43     18.02 o 
   8   6  12       14.66       10.13      6.27 o 
   9   6  12      106.55       92.25     15.46 o 
  -8   7  12       52.92       39.76      8.63 o 
  -7   7  12      148.17      131.36     37.93 o 
  -6   7  12      467.37      480.16     17.43 o 
  -5   7  12      150.46      147.49     11.40 o 
  -4   7  12      978.97      970.45     22.66 o 
  -3   7  12       41.85       46.16      9.51 o 
  -2   7  12     1382.13     1352.57     25.74 o 
  -1   7  12      464.31      440.71     15.35 o 
   0   7  12      306.84      315.86     13.50 o 
   1   7  12      959.58      930.87     16.67 o 
   2   7  12       47.62       63.72      7.44 o 
   3   7  12     1741.73     1704.83     22.75 o 
   4   7  12      278.13      282.19     10.69 o 
   5   7  12      831.98      834.24     25.94 o 
   6   7  12      702.07      729.98     27.89 o 
   7   7  12        6.22       -2.15      6.69 o 
   8   7  12      364.53      386.44     20.11 o 
  -7   8  12       21.27        8.95      7.93 o 
  -6   8  12      137.69       82.78     12.06 o 
  -5   8  12       92.79       50.02     10.48 o 
  -4   8  12      126.49      136.46     11.42 o 
  -3   8  12      329.96      314.50     14.77 o 
  -2   8  12      328.19      334.02     14.95 o 
  -1   8  12      241.93      257.81     13.61 o 
   0   8  12      384.69      383.34     15.67 o 
   1   8  12       15.89       14.58      8.15 o 
   2   8  12      413.13      422.69     12.70 o 
   3   8  12       97.31       92.72     13.73 o 
   4   8  12      187.69      196.23      9.94 o 
   5   8  12      114.39      100.19      9.44 o 
   6   8  12        1.07       -7.53      7.53 o 
   7   8  12       43.78       29.29      8.29 o 
  -5   9  12       13.59       -2.82      9.52 o 
  -4   9  12        1.58       -6.28      8.85 o 
  -3   9  12        0.17        2.69      8.86 o 
  -2   9  12        1.52        0.86      8.64 o 
  -1   9  12       31.64       13.72      9.45 o 
   0   9  12       51.48       42.87     10.75 o 
   1   9  12       95.79       69.34     11.05 o 
   2   9  12      174.97      164.97     12.08 o 
   3   9  12       45.31       43.03      8.08 o 
   4   9  12        2.76        4.04      6.86 o 
   5   9  12        3.21        9.27      7.59 o 
 -11   1  13       53.97       42.97     11.03 o 
 -10   1  13       29.38       26.05      9.07 o 
  -9   1  13       18.72       14.76      8.36 o 
  -8   1  13       98.42      104.48     14.61 o 
  -7   1  13       57.05       60.11      9.05 o 
  -6   1  13      969.15      997.49     15.92 o 
  -5   1  13      405.78      393.36      8.56 o 
  -4   1  13      560.98      569.07      9.59 o 
  -3   1  13     3258.72     3254.61     35.06 o 
  -2   1  13       93.45       96.56      4.88 o 
  -1   1  13      557.47      572.48      9.76 o 
   0   1  13        7.15       12.32      4.51 o 
   1   1  13     2919.15     2898.46     27.49 o 
   2   1  13     1455.48     1463.30     20.41 o 
   3   1  13      146.83      150.72      8.10 o 
   4   1  13      861.62      887.03     16.92 o 
   5   1  13     1098.29     1066.65     19.63 o 
   6   1  13       38.74       54.69      8.11 o 
   7   1  13      499.80      492.90     15.46 o 
   8   1  13      179.24      180.41     11.09 o 
   9   1  13      327.12      324.25     14.17 o 
  10   1  13        6.85       -0.72      8.43 o 
  11   1  13       25.76       30.17     12.11 o 
 -11   2  13        2.47        3.06      9.04 o 
 -10   2  13      412.65      410.78     16.83 o 
  -9   2  13      156.21      169.18     18.01 o 
  -8   2  13      314.57      314.70     10.95 o 
  -7   2  13      736.77      816.63     15.43 o 
  -6   2  13        2.75        0.02      4.74 o 
  -5   2  13       16.09       19.32      4.25 o 
  -4   2  13       37.11       58.18      5.72 o 
  -3   2  13     2135.52     2151.29     61.71 o 
  -2   2  13     2379.94     2392.66     47.86 o 
  -1   2  13        0.89        2.81      3.33 o 
   0   2  13     3296.05     3211.90     24.16 o 
   1   2  13     3202.30     3143.10     24.67 o 
   2   2  13      266.15      293.57      9.57 o 
   3   2  13      613.27      625.65     21.80 o 
   4   2  13      135.56      146.98      8.97 o 
   5   2  13     4186.96     4196.73     40.24 o 
   6   2  13      427.82      469.50     14.61 o 
   7   2  13     1079.25     1098.19     22.04 o 
   8   2  13      475.08      535.51     17.10 o 
   9   2  13        1.65       -7.76      7.95 o 
  10   2  13      181.11      185.15     25.53 o 
  11   2  13       26.81       19.49     10.50 o 
 -11   3  13        2.14       -0.24     10.04 o 
 -10   3  13       70.02       55.29      8.31 o 
  -9   3  13        5.75        3.17      6.32 o 
  -8   3  13      279.32      279.28     14.02 o 
  -7   3  13       79.66       90.51      8.39 o 
  -6   3  13      180.30      208.54      7.65 o 
  -5   3  13       36.55       44.20      6.13 o 
  -4   3  13      280.62      296.17     13.95 o 
  -3   3  13      688.23      682.09     19.92 o 
  -2   3  13      110.45      111.70      6.42 o 
  -1   3  13       21.39       23.01      4.53 o 
   0   3  13     1368.88     1355.74     36.37 o 
   1   3  13      966.21      945.21     13.52 o 
   2   3  13       34.61       34.48      5.13 o 
   3   3  13      455.83      453.03     10.54 o 
   4   3  13     1155.41     1177.61     20.58 o 
   5   3  13       86.58       92.32      9.13 o 
   6   3  13      404.77      394.76     13.88 o 
   7   3  13      127.22      123.02     10.33 o 
   8   3  13      274.20      303.47     14.34 o 
   9   3  13      864.08      866.12     22.05 o 
  10   3  13       91.26       78.73     11.68 o 
  11   3  13       19.19        1.74      9.92 o 
 -10   4  13       20.98       17.76      8.04 o 
  -9   4  13        4.42        1.64      6.85 o 
  -8   4  13      259.60      241.31     10.63 o 
  -7   4  13       12.70       12.79      5.30 o 
  -6   4  13      214.27      188.06      7.63 o 
  -5   4  13      996.30      992.28     19.84 o 
  -4   4  13      981.24      976.99     15.74 o 
  -3   4  13       77.93       81.37      6.97 o 
  -2   4  13      544.36      542.50     14.61 o 
  -1   4  13        0.75       -2.59      5.53 o 
   0   4  13        3.35        6.87      5.60 o 
   1   4  13        7.57       10.24      5.83 o 
   2   4  13      911.43      871.40     17.91 o 
   3   4  13       43.68       59.00      6.16 o 
   4   4  13       39.94       56.65      6.84 o 
   5   4  13      644.61      630.61     13.51 o 
   6   4  13        4.07        0.86      5.10 o 
   7   4  13      441.90      425.07     13.12 o 
   8   4  13        9.44        4.21      8.08 o 
   9   4  13       14.14       10.43      8.68 o 
  10   4  13       83.76       49.59     10.54 o 
 -10   5  13      138.11      100.78     15.99 o 
  -9   5  13       43.01       41.79     11.44 o 
  -8   5  13      337.44      363.86     12.79 o 
  -7   5  13        7.50        2.11      5.11 o 
  -6   5  13      155.53      195.34      8.19 o 
  -5   5  13      232.84      244.15     14.56 o 
  -4   5  13      220.82      215.49     11.00 o 
  -3   5  13     1063.32     1165.18     22.22 o 
  -2   5  13     1249.75     1232.76     22.51 o 
  -1   5  13     1351.37     1420.17     23.87 o 
   0   5  13       35.86       37.79      7.38 o 
   1   5  13     1824.73     1789.47     26.61 o 
   2   5  13      483.07      476.11     17.35 o 
   3   5  13      180.12      178.11      8.16 o 
   4   5  13      817.55      771.53     12.59 o 
   5   5  13        0.24       -2.87      4.49 o 
   6   5  13      298.11      314.72     10.66 o 
   7   5  13      528.26      536.56     12.21 o 
   8   5  13      396.91      380.41     13.63 o 
   9   5  13      345.03      346.51     12.74 o 
  10   5  13       11.46        4.92     10.07 o 
  -9   6  13       59.79       40.74     10.34 o 
  -8   6  13       36.28       28.95     12.66 o 
  -7   6  13      525.88      526.34     14.46 o 
  -6   6  13       52.25       63.29     10.14 o 
  -5   6  13      359.53      348.64     14.32 o 
  -4   6  13       26.11       33.14      8.28 o 
  -3   6  13      202.12      236.48     12.08 o 
  -2   6  13      653.17      680.68     18.13 o 
  -1   6  13        1.29       -0.81      6.66 o 
   0   6  13     1352.72     1326.56     24.12 o 
   1   6  13      158.03      170.68      8.27 o 
   2   6  13      793.93      767.81     14.87 o 
   3   6  13      332.42      342.38     10.84 o 
   4   6  13      212.11      193.30      8.93 o 
   5   6  13     1822.85     1840.93     96.58 o 
   6   6  13      249.13      245.59     10.59 o 
   7   6  13      118.81      130.95      8.48 o 
   8   6  13      225.55      229.71     14.73 o 
   9   6  13       12.76        4.86      6.79 o 
  -8   7  13       18.01       14.58      8.33 o 
  -7   7  13      158.61      113.13     16.94 o 
  -6   7  13      144.79      148.30     11.93 o 
  -5   7  13        0.85       -0.70      7.86 o 
  -4   7  13      409.05      390.29     16.90 o 
  -3   7  13      106.07      122.65     12.18 o 
  -2   7  13        0.75       -5.32      7.13 o 
  -1   7  13       15.11        5.64      7.72 o 
   0   7  13      311.28      301.28     13.88 o 
   1   7  13      292.46      285.69     10.46 o 
   2   7  13      119.63      120.14      8.41 o 
   3   7  13       13.84       14.44      6.37 o 
   4   7  13      109.75      119.31      9.05 o 
   5   7  13        2.56       -3.52      6.24 o 
   6   7  13       32.73       24.16      7.31 o 
   7   7  13       29.51       19.26      7.85 o 
   8   7  13       99.96       65.91     11.86 o 
  -6   8  13      105.35       52.62     10.91 o 
  -4   8  13      128.62      100.68     12.36 o 
  -3   8  13        0.39       -5.03      8.06 o 
  -2   8  13       15.09       11.10      8.53 o 
  -1   8  13        1.47       -4.41      7.90 o 
   0   8  13      108.96      106.15     12.12 o 
   1   8  13       11.70        4.55      7.88 o 
   2   8  13      591.57      574.29     14.73 o 
   3   8  13      560.35      604.31     15.17 o 
   4   8  13      135.38      123.03      9.78 o 
   5   8  13      234.72      232.33      9.65 o 
   6   8  13       43.82       26.84      8.29 o 
  -4   9  13       99.33       30.77     13.56 o 
  -3   9  13      147.24       67.87     11.91 o 
  -2   9  13       52.77       16.55      9.61 o 
   0   9  13       34.36       25.17     10.20 o 
   1   9  13        9.44        3.98      8.52 o 
   2   9  13      104.91       74.49     11.43 o 
   3   9  13       66.91       45.28     13.74 o 
   4   9  13      144.48      120.54     15.89 o 
 -10   0  14       26.95       25.33     14.28 o 
  -9   0  14      648.30      603.10     27.52 o 
  -8   0  14        5.56        4.19     11.51 o 
  -7   0  14     3465.42     3532.03     58.39 o 
  -6   0  14      912.50      966.11     29.61 o 
  -5   0  14       62.20       88.82     12.50 o 
  -4   0  14     1831.65     1809.79     23.45 o 
  -3   0  14       93.55       82.47      5.96 o 
  -2   0  14     1859.66     1962.17     27.53 o 
  -1   0  14      147.51      150.32     10.54 o 
   0   0  14     1522.80     1441.64     27.16 o 
   1   0  14     2466.91     2446.19     37.23 o 
   2   0  14      300.85      331.44     14.71 o 
   3   0  14        8.37       14.82      7.93 o 
   4   0  14        9.34       10.39      8.22 o 
   5   0  14       51.92       74.85     11.63 o 
   6   0  14        7.22        2.70      9.02 o 
   7   0  14      136.58      151.92     14.73 o 
   8   0  14      255.56      279.66     18.59 o 
   9   0  14      282.77      303.98     20.44 o 
  10   0  14       62.98       57.87     15.04 o 
  11   0  14       78.71       58.79     16.93 o 
 -10   1  14      289.52      274.43     21.50 o 
  -9   1  14       16.30       13.37     15.99 o 
  -8   1  14      577.59      609.87     18.95 o 
  -7   1  14       65.68       83.90     10.15 o 
  -6   1  14     1352.16     1366.45     26.93 o 
  -5   1  14      191.13      209.88      8.42 o 
  -4   1  14     2193.11     2244.28     19.07 o 
  -3   1  14     3038.20     3030.01     29.36 o 
  -2   1  14        4.06        2.03      3.34 o 
  -1   1  14      586.98      574.74     10.21 o 
   0   1  14       17.12       17.39      5.16 o 
   1   1  14     1107.89     1132.24     17.63 o 
   2   1  14       78.19       82.56      7.25 o 
   3   1  14     1072.21     1029.12     18.06 o 
   4   1  14     1391.96     1370.29     45.77 o 
   5   1  14        8.83       16.73      6.12 o 
   6   1  14        1.35        0.49      5.94 o 
   7   1  14       43.67       57.09      9.23 o 
   8   1  14      203.88      181.70     11.58 o 
   9   1  14        3.96        2.04      7.79 o 
  10   1  14        5.02       -0.46      8.31 o 
  11   1  14       41.97       21.41     10.00 o 
 -11   2  14        2.93       -5.09      9.84 o 
 -10   2  14       63.23       50.16     12.09 o 
  -9   2  14       41.80       38.52     18.57 o 
  -8   2  14      438.50      472.45     24.34 o 
  -7   2  14      258.27      255.12      9.96 o 
  -6   2  14       10.40       11.06      5.51 o 
  -5   2  14      327.22      318.15      8.29 o 
  -4   2  14        0.48       -3.96      3.96 o 
  -3   2  14      844.86      818.07     22.09 o 
  -2   2  14       48.05       58.46      5.83 o 
  -1   2  14      825.17      800.40     21.68 o 
   0   2  14      788.87      752.49     11.97 o 
   1   2  14      184.62      184.31      7.76 o 
   2   2  14     1141.44     1061.58     17.72 o 
   3   2  14       33.94       47.63      7.20 o 
   4   2  14     1835.77     1798.08     25.07 o 
   5   2  14        0.42       -1.88      6.00 o 
   6   2  14      861.26      888.62     19.73 o 
   7   2  14        8.48        2.30      7.02 o 
   8   2  14      129.10      141.73     18.10 o 
   9   2  14       49.04       52.00     10.03 o 
  10   2  14      251.76      247.00     14.40 o 
 -11   3  14       36.91        5.23     14.40 o 
 -10   3  14        2.61        1.90     11.36 o 
  -9   3  14       37.06       46.15      8.05 o 
  -8   3  14      214.38      225.02     11.60 o 
  -7   3  14       67.34       93.04      8.77 o 
  -6   3  14        4.21        6.39      4.75 o 
  -5   3  14      917.04      946.07     20.39 o 
  -4   3  14      424.09      438.50     12.52 o 
  -3   3  14     1153.97     1174.98     60.02 o 
  -2   3  14     2033.70     2099.01     38.42 o 
  -1   3  14      361.80      337.95     11.72 o 
   0   3  14     3503.57     3351.68     34.45 o 
   1   3  14      384.65      360.90      9.32 o 
   2   3  14     3981.23     3929.38     52.26 o 
   3   3  14      255.40      251.69      7.72 o 
   4   3  14     2139.72     2179.90     48.06 o 
   5   3  14      805.84      836.27     18.74 o 
   6   3  14       97.09      112.44     10.80 o 
   7   3  14     1627.52     1698.55     89.74 o 
   8   3  14       34.09       50.34     10.10 o 
   9   3  14      138.82      159.97     12.69 o 
  10   3  14      638.57      666.55     20.94 o 
 -10   4  14        5.85        2.34      7.59 o 
  -9   4  14       47.12       38.28      9.44 o 
  -8   4  14      362.33      317.49     18.86 o 
  -7   4  14      212.85      218.65     10.12 o 
  -6   4  14     1661.00     1679.48     52.12 o 
  -5   4  14       74.64       94.47      8.00 o 
  -4   4  14      471.24      483.35     12.15 o 
  -3   4  14      603.67      594.87     15.90 o 
  -2   4  14      226.34      237.31     10.82 o 
  -1   4  14      524.84      545.65     14.87 o 
   0   4  14       11.65       12.54      6.24 o 
   1   4  14     2859.11     2738.68     32.53 o 
   2   4  14     2338.23     2291.46     29.69 o 
   3   4  14        5.46        6.50      4.69 o 
   4   4  14     2411.67     2376.81     66.98 o 
   5   4  14       33.19       40.38      6.72 o 
   6   4  14      997.09     1007.76     21.89 o 
   7   4  14      119.42      128.80     11.06 o 
   8   4  14      829.93      952.47     23.17 o 
   9   4  14     1012.31     1061.00     26.43 o 
  10   4  14       80.17       75.78     12.15 o 
  -9   5  14       12.37       11.39      7.86 o 
  -8   5  14       17.80       18.21      7.64 o 
  -7   5  14      112.69      117.26      9.57 o 
  -6   5  14      211.41      214.61      9.84 o 
  -5   5  14       15.03       13.46      7.40 o 
  -4   5  14      236.11      242.80     11.97 o 
  -3   5  14       62.44       80.32      9.71 o 
  -2   5  14      956.07      960.27     20.52 o 
  -1   5  14       12.76        9.38      6.83 o 
   0   5  14       89.33      100.95      9.81 o 
   1   5  14        0.00        2.24      5.95 o 
   2   5  14        9.92        9.52      6.58 o 
   3   5  14       39.16       40.84      8.17 o 
   4   5  14      661.08      620.85     18.12 o 
   5   5  14      341.61      348.05     11.80 o 
   6   5  14      221.25      234.32     10.28 o 
   7   5  14        4.06        2.97      6.37 o 
   8   5  14        5.14       -4.93      6.76 o 
   9   5  14        0.12        2.33      7.27 o 
  -8   6  14       93.82       83.77     11.81 o 
  -7   6  14        8.27       12.49      7.04 o 
  -6   6  14        8.88        7.28      7.82 o 
  -5   6  14       40.58       44.15     15.35 o 
  -4   6  14      345.28      339.72     14.40 o 
  -3   6  14       30.07       33.06      8.66 o 
  -2   6  14       95.02      124.61     11.51 o 
  -1   6  14      685.48      673.74     18.41 o 
   0   6  14       21.00       27.64      8.22 o 
   1   6  14       29.70       28.29      8.03 o 
   2   6  14        4.74        6.21      5.52 o 
   3   6  14     1012.59      980.73     17.39 o 
   4   6  14       44.34       39.45      6.95 o 
   5   6  14       21.01       15.15      6.69 o 
   6   6  14      234.11      217.78     10.34 o 
   7   6  14       28.47       29.21      7.50 o 
   8   6  14        1.40       -4.43      7.39 o 
  -7   7  14      135.55      103.90     24.18 o 
  -6   7  14      141.95      115.98     18.26 o 
  -5   7  14      282.30      289.39     14.65 o 
  -4   7  14       23.06        8.71      8.71 o 
  -3   7  14      640.84      636.66     19.33 o 
  -2   7  14       34.75       49.85      9.63 o 
  -1   7  14      502.34      492.67     16.93 o 
   0   7  14      952.76     1006.91     23.17 o 
   1   7  14       99.90      120.27     12.10 o 
   2   7  14     1141.15     1158.19     19.33 o 
   3   7  14      424.07      428.50     12.64 o 
   4   7  14      429.46      420.21     12.70 o 
   5   7  14      361.29      355.28     17.58 o 
   6   7  14      175.28      180.00     10.30 o 
   7   7  14      300.56      297.97     12.47 o 
  -5   8  14        0.30        3.00      9.47 o 
  -4   8  14      153.51      133.78     28.96 o 
  -3   8  14       53.61       31.88      9.93 o 
  -2   8  14       27.92       17.39      9.02 o 
  -1   8  14      335.74      329.31     15.47 o 
   0   8  14       17.91       14.79      9.08 o 
   1   8  14      276.05      316.44     14.94 o 
   2   8  14      136.47      130.50     12.02 o 
   3   8  14      161.63      154.85      9.45 o 
   4   8  14       40.16       31.55      7.79 o 
   5   8  14       70.51       36.37      8.68 o 
  -3   9  14        0.01       -4.50     13.12 o 
  -2   9  14      126.98       59.69     11.46 o 
  -1   9  14      122.31       51.14     11.11 o 
   0   9  14       29.95        7.24      9.48 o 
   1   9  14        5.20       -5.48      9.00 o 
   2   9  14       99.38       53.60     10.93 o 
 -11   1  15        2.10       -8.47      9.68 o 
 -10   1  15        1.19        3.53      9.84 o 
  -9   1  15      149.48      121.68     33.32 o 
  -8   1  15        0.11       -5.51      7.75 o 
  -7   1  15      329.47      390.47     15.72 o 
  -6   1  15      405.53      396.37     14.76 o 
  -5   1  15       25.47       23.10      6.52 o 
  -4   1  15      679.48      685.07     11.17 o 
  -3   1  15      181.65      166.60      7.33 o 
  -2   1  15     1163.00     1173.45     15.63 o 
  -1   1  15      766.53      762.50     12.13 o 
   0   1  15      561.30      585.37     13.26 o 
   1   1  15     1746.24     1693.25     22.24 o 
   2   1  15       96.38       95.64      7.67 o 
   3   1  15      174.11      169.28      9.17 o 
   4   1  15       60.98       76.98      8.06 o 
   5   1  15      327.79      314.47     12.26 o 
   6   1  15      509.42      498.93     15.16 o 
   7   1  15      304.37      294.17     13.22 o 
   8   1  15      356.72      359.63     18.89 o 
   9   1  15        1.20       -2.82      8.36 o 
  10   1  15       51.99       32.37     10.74 o 
  -9   2  15       14.69        8.66      8.95 o 
  -8   2  15      342.78      355.92     29.62 o 
  -7   2  15       54.02       54.82      9.55 o 
  -6   2  15      720.86      728.71     14.95 o 
  -5   2  15      208.56      221.59      8.22 o 
  -4   2  15      179.78      196.11      8.13 o 
  -3   2  15     3563.89     3715.43     59.85 o 
  -2   2  15       74.87       94.00      7.18 o 
  -1   2  15     1630.97     1714.78     49.91 o 
   0   2  15        3.19        5.33      4.21 o 
   1   2  15     2318.56     2280.37     26.80 o 
   2   2  15     4335.84     4273.87     38.17 o 
   3   2  15      285.77      292.68     14.13 o 
   4   2  15     1455.99     1411.98     22.83 o 
   5   2  15     2093.00     2088.88     29.04 o 
   6   2  15      148.60      157.02     10.81 o 
   7   2  15      161.27      155.90     13.44 o 
   8   2  15      155.35      148.64     11.55 o 
   9   2  15      738.79      790.00     23.74 o 
  10   2  15       44.52       37.56     10.31 o 
 -10   3  15       15.64       -1.77      9.13 o 
  -9   3  15       15.44       20.77      9.24 o 
  -8   3  15      142.55      128.96     10.08 o 
  -7   3  15      173.68      195.26      9.89 o 
  -6   3  15      116.56      118.26      8.26 o 
  -5   3  15       29.77       28.97      6.50 o 
  -4   3  15       38.07       48.38      7.04 o 
  -3   3  15      536.14      525.19     13.24 o 
  -2   3  15      760.80      760.25     17.06 o 
  -1   3  15       72.19       96.54      8.87 o 
   0   3  15     1958.83     1907.37     26.51 o 
   1   3  15      174.60      176.09      9.88 o 
   2   3  15       72.15       95.81      7.35 o 
   3   3  15      194.21      192.08      8.33 o 
   4   3  15      122.92      120.55      9.42 o 
   5   3  15     1657.79     1667.80     26.41 o 
   6   3  15      479.56      496.51     21.16 o 
   7   3  15       31.45       38.08      9.43 o 
   8   3  15      524.96      550.91     18.63 o 
   9   3  15       88.62       74.77     11.36 o 
  10   3  15      111.27       92.37     12.34 o 
 -10   4  15       19.17       -9.40     12.53 o 
  -9   4  15       45.79       26.56      7.94 o 
  -8   4  15      196.28      180.45     13.16 o 
  -7   4  15      143.23      131.67      9.57 o 
  -6   4  15        7.82        2.62      5.06 o 
  -5   4  15       31.77       30.47      6.54 o 
  -4   4  15       51.64       66.93      8.90 o 
  -3   4  15       14.31       17.36      7.13 o 
  -2   4  15        6.39       -0.72      6.01 o 
  -1   4  15      110.71      115.22      9.17 o 
   0   4  15        6.58        2.91      5.86 o 
   1   4  15      165.04      166.67     10.04 o 
   2   4  15       67.24       81.77      9.18 o 
   3   4  15        0.78        1.33      6.13 o 
   4   4  15       31.89       38.50      6.56 o 
   5   4  15        1.07       -3.09      5.50 o 
   6   4  15      197.77      190.04      9.64 o 
   7   4  15      783.98      834.09     40.88 o 
   8   4  15       17.49       20.48      7.24 o 
   9   4  15        9.50       11.29      9.33 o 
  -9   5  15       58.12       40.02     11.29 o 
  -8   5  15       21.36        6.64      9.15 o 
  -7   5  15       23.08       21.09      9.16 o 
  -6   5  15       10.14       13.43      6.83 o 
  -5   5  15       24.50       24.69      8.17 o 
  -4   5  15      143.04      135.37     10.41 o 
  -3   5  15       67.14       85.67     10.25 o 
  -2   5  15      673.00      693.36     18.23 o 
  -1   5  15       95.65      113.20     10.19 o 
   0   5  15      718.37      720.99     18.32 o 
   1   5  15     1045.24     1030.56     21.52 o 
   2   5  15       54.78       56.06      9.01 o 
   3   5  15      798.20      767.79     19.05 o 
   4   5  15      856.39      874.50     42.54 o 
   5   5  15      142.75      136.40     10.69 o 
   6   5  15     1349.21     1361.82     46.73 o 
   7   5  15        8.39       11.07      6.81 o 
   8   5  15      145.86      128.23     22.92 o 
   9   5  15      119.12       80.84     17.17 o 
  -8   6  15        2.34       -8.08      9.39 o 
  -7   6  15       69.02       63.45     11.07 o 
  -6   6  15      168.00      168.97     11.97 o 
  -5   6  15        0.80       -1.55      8.86 o 
  -4   6  15      239.12      249.69     13.06 o 
  -3   6  15      353.48      365.11     14.92 o 
  -2   6  15      110.83      134.05     13.00 o 
  -1   6  15      223.50      222.99     12.17 o 
   0   6  15      127.72      118.61      9.92 o 
   1   6  15       87.42      103.77     11.21 o 
   2   6  15     1073.68     1045.40     22.78 o 
   3   6  15       59.51       63.71      9.79 o 
   4   6  15      391.41      381.83     14.85 o 
   5   6  15      372.60      379.51     31.63 o 
   6   6  15       21.46       37.58      9.88 o 
   7   6  15      293.02      322.60     15.06 o 
   8   6  15       39.86       21.75     10.68 o 
  -6   7  15       44.26       34.21     10.45 o 
  -5   7  15       48.86       52.49     12.73 o 
  -4   7  15      225.22      199.63     13.02 o 
  -3   7  15       59.12       46.28     10.17 o 
  -2   7  15      135.94      110.49     12.56 o 
  -1   7  15        0.86       -7.50      7.50 o 
   0   7  15        2.74       -1.09      7.72 o 
   1   7  15        9.27       14.15      8.22 o 
   2   7  15      342.05      330.51     11.72 o 
   3   7  15      226.92      206.48      9.91 o 
   4   7  15        1.19       -3.18      6.29 o 
   5   7  15       28.50       14.45      7.31 o 
   6   7  15        8.24        1.99      7.50 o 
  -4   8  15      162.70       62.39     16.86 o 
  -3   8  15       69.05       50.24     10.74 o 
  -2   8  15      187.60      150.62     17.55 o 
   0   8  15      155.00      147.22     11.90 o 
   1   8  15      172.79      140.67     11.84 o 
   2   8  15       72.40       38.87     10.01 o 
   3   8  15       47.44       35.60      8.09 o 
   4   8  15       58.18       34.16      8.25 o 
   5   8  15       34.93       11.39     13.24 o 
 -10   0  16       67.58       21.57     14.18 o 
  -8   0  16       12.51        6.18     11.79 o 
  -7   0  16      776.34      803.38     29.80 o 
  -6   0  16       54.40       61.54     13.35 o 
  -5   0  16      330.46      380.03     20.15 o 
  -4   0  16      167.47      167.91     14.35 o 
  -3   0  16     1100.43     1187.86     23.10 o 
  -2   0  16     2939.69     3052.01     67.19 o 
  -1   0  16      133.66      147.94     11.18 o 
   0   0  16      341.46      335.49     15.23 o 
   1   0  16     1084.96     1114.15     26.60 o 
   2   0  16       58.56       86.09     11.63 o 
   3   0  16      406.90      412.85     18.00 o 
   4   0  16      226.48      232.58     15.91 o 
   5   0  16     2866.94     2816.06     49.10 o 
   6   0  16     1329.47     1325.56     35.18 o 
   7   0  16      863.98      853.34     29.16 o 
   8   0  16      540.60      529.68     25.03 o 
   9   0  16        1.87       -8.50     10.39 o 
 -10   1  16       34.27       24.12     10.79 o 
  -9   1  16        0.35       -7.84      7.84 o 
  -8   1  16        1.10        8.22      8.52 o 
  -7   1  16       36.75       34.76      9.01 o 
  -6   1  16      165.70      180.76     11.47 o 
  -5   1  16       98.19      109.67     10.27 o 
  -4   1  16       29.92       41.46      5.98 o 
  -3   1  16      289.75      300.93      9.06 o 
  -2   1  16       18.58       27.77      5.20 o 
  -1   1  16       48.49       53.00      7.80 o 
   0   1  16       70.55       84.79      6.96 o 
   1   1  16     1200.54     1242.55     28.06 o 
   2   1  16     1362.10     1357.07     21.23 o 
   3   1  16       19.31       16.79      6.25 o 
   4   1  16      411.32      443.18     13.63 o 
   5   1  16        0.78       -2.39      6.23 o 
   6   1  16       58.91      104.14     10.50 o 
   7   1  16        2.30        4.20      7.20 o 
   8   1  16      164.56      180.17     12.46 o 
   9   1  16      532.43      540.61     18.67 o 
  10   1  16       18.80        6.57     10.15 o 
 -10   2  16       16.95        9.81      9.96 o 
  -9   2  16       89.72       51.96     10.57 o 
  -8   2  16       84.85       88.54     17.00 o 
  -7   2  16       86.45      113.35     12.25 o 
  -6   2  16      225.30      222.84      9.89 o 
  -5   2  16       81.06       84.26      9.76 o 
  -4   2  16       54.55       56.32      6.62 o 
  -3   2  16      155.35      141.63      7.94 o 
  -2   2  16       32.92       48.61      6.12 o 
  -1   2  16      272.52      287.63     11.35 o 
   0   2  16        2.83       -2.40      5.44 o 
   1   2  16      133.27      143.43      7.27 o 
   2   2  16      408.39      404.07     38.60 o 
   3   2  16        0.60        3.19      5.80 o 
   4   2  16        2.81       -3.22      6.13 o 
   5   2  16        0.68       -1.43      6.38 o 
   6   2  16      167.50      176.05     15.68 o 
   7   2  16       77.91       91.15     11.54 o 
   8   2  16       10.59        4.73      8.58 o 
   9   2  16       50.77       32.55     11.09 o 
  10   2  16        0.81       -3.54      9.25 o 
 -10   3  16       32.62       11.18     13.38 o 
  -9   3  16       82.17       85.75     32.32 o 
  -8   3  16       63.48       68.50     14.67 o 
  -7   3  16      109.91      136.71      9.23 o 
  -6   3  16      650.16      737.66     24.80 o 
  -5   3  16       55.55       65.26      6.39 o 
  -4   3  16      665.30      736.62     23.36 o 
  -3   3  16      108.27      125.73     10.27 o 
  -2   3  16      240.68      252.78     11.38 o 
  -1   3  16      453.32      464.94     14.05 o 
   0   3  16      295.51      292.80     11.77 o 
   1   3  16     1630.85     1602.11     48.22 o 
   2   3  16       25.88       23.26      6.88 o 
   3   3  16      775.44      776.15     25.92 o 
   4   3  16      286.32      312.71     12.54 o 
   5   3  16      354.18      334.68     13.53 o 
   6   3  16      278.93      305.32     13.88 o 
   7   3  16        1.36        8.57      9.55 o 
   8   3  16      127.49      115.42     17.43 o 
   9   3  16      260.15      271.66     15.63 o 
  -9   4  16      159.86      134.92     21.58 o 
  -8   4  16      139.28      148.98     16.58 o 
  -7   4  16      806.63      752.44     16.97 o 
  -6   4  16       49.44       40.40      9.14 o 
  -5   4  16      568.41      594.90     17.31 o 
  -4   4  16       73.40       98.77     10.46 o 
  -3   4  16     1599.51     1638.81     26.72 o 
  -2   4  16      531.47      537.19     15.81 o 
  -1   4  16      171.46      167.94     10.25 o 
   0   4  16      134.10      133.60      9.36 o 
   1   4  16      557.65      538.10     15.91 o 
   2   4  16     1123.85     1102.68     35.90 o 
   3   4  16      184.53      174.63     10.50 o 
   4   4  16      572.26      597.86     44.73 o 
   5   4  16     1355.44     1371.87     48.34 o 
   6   4  16      146.66      147.27      9.20 o 
   7   4  16      175.70      188.97     12.08 o 
   8   4  16       48.57       37.93     11.41 o 
   9   4  16       36.97       22.09      7.92 o 
  -8   5  16      103.59       46.72     11.91 o 
  -7   5  16      218.90      229.91     13.72 o 
  -6   5  16       53.10       63.42      8.64 o 
  -5   5  16        5.69       -1.35     10.54 o 
  -4   5  16      205.72      208.79     12.04 o 
  -3   5  16        5.62        4.92      7.41 o 
  -2   5  16        2.09       -4.40      7.09 o 
  -1   5  16      121.22      129.12     11.79 o 
   0   5  16      886.60      836.76     20.14 o 
   1   5  16      326.93      304.81     13.38 o 
   2   5  16       27.40       40.73      8.90 o 
   3   5  16      196.99      182.57     11.10 o 
   4   5  16        3.41       10.55      7.87 o 
   5   5  16       66.94       74.85     10.55 o 
   6   5  16       43.37       26.43      9.00 o 
   7   5  16       37.60       26.67      9.82 o 
   8   5  16       76.96       71.14     20.89 o 
  -7   6  16       27.46       14.39      9.94 o 
  -6   6  16       10.57        4.33      8.97 o 
  -5   6  16      255.30      252.54     13.88 o 
  -4   6  16      478.80      467.39     17.01 o 
  -3   6  16        2.30       -1.54      8.07 o 
  -2   6  16      115.47      137.65     12.80 o 
  -1   6  16        4.31       -7.40      7.40 o 
   0   6  16      253.38      247.34     13.05 o 
   1   6  16      221.19      210.48     12.22 o 
   2   6  16      151.62      142.87     10.92 o 
   3   6  16      453.11      414.26     21.03 o 
   4   6  16      185.58      150.60     11.11 o 
   5   6  16       41.41       19.86      9.17 o 
   6   6  16        3.97        1.68      8.64 o 
   7   6  16       94.60       50.48     10.72 o 
  -6   7  16      117.72      116.74     41.70 o 
  -5   7  16        3.23       -8.41      8.41 o 
  -4   7  16      117.18       86.53     11.93 o 
  -3   7  16      238.87      226.28     13.38 o 
  -2   7  16       85.56       73.59     11.45 o 
  -1   7  16      862.47      898.17     23.08 o 
   0   7  16       97.82       92.39     20.13 o 
   1   7  16      396.74      396.36     15.90 o 
   2   7  16      388.62      353.13     15.23 o 
   3   7  16      270.86      276.31     13.92 o 
   4   7  16      623.11      573.65     27.33 o 
   5   7  16       52.46       26.30     10.18 o 
   6   7  16      516.06      495.14     26.36 o 
  -3   8  16      100.76       38.98     10.76 o 
  -2   8  16      100.89       42.01     10.82 o 
  -1   8  16        1.55        6.16      9.09 o 
   0   8  16      186.04       79.56     17.14 o 
   1   8  16       14.17       12.32      9.28 o 
   2   8  16      118.24       77.36     27.55 o 
   3   8  16      223.48      191.00     18.56 o 
 -10   1  17       76.10       38.54     12.87 o 
  -9   1  17       19.38        9.34      9.85 o 
  -8   1  17       38.16       27.94      9.69 o 
  -7   1  17        0.42        2.62      7.86 o 
  -6   1  17      104.51      137.88     12.00 o 
  -5   1  17      101.07      119.67     10.20 o 
  -4   1  17        0.49       -0.81      6.47 o 
  -3   1  17      761.59      781.95     25.86 o 
  -2   1  17      572.04      594.74     12.29 o 
  -1   1  17       93.82       99.70      8.09 o 
   0   1  17      182.44      186.73      7.78 o 
   1   1  17       68.31       86.97     10.24 o 
   2   1  17      595.06      629.19     18.12 o 
   3   1  17       86.20      103.27      9.44 o 
   4   1  17      738.58      733.80     29.36 o 
   5   1  17      488.01      481.72     15.20 o 
   6   1  17        5.81        5.73      7.44 o 
   7   1  17      596.06      609.00     20.65 o 
   8   1  17        4.22        7.99      8.80 o 
   9   1  17      341.68      335.83     16.12 o 
  -9   2  17       26.42        8.93      9.23 o 
  -8   2  17       18.92       11.59      8.62 o 
  -7   2  17      521.31      539.27     47.22 o 
  -6   2  17      169.54      181.87     12.22 o 
  -5   2  17       56.84       51.74      7.51 o 
  -4   2  17       27.66       22.69      5.76 o 
  -3   2  17        1.72       -4.33      4.98 o 
  -2   2  17     1201.75     1355.02     60.59 o 
  -1   2  17       40.13       56.73      7.95 o 
   0   2  17      964.68      990.91     19.67 o 
   1   2  17     2167.37     2113.54     28.79 o 
   2   2  17       60.92       85.99      8.56 o 
   3   2  17       10.03       14.47      6.58 o 
   4   2  17      277.39      266.58     11.87 o 
   5   2  17       22.66       29.86      8.26 o 
   6   2  17      867.79      871.17     20.96 o 
   7   2  17       65.94       65.45     10.25 o 
   8   2  17      498.85      542.50     26.41 o 
   9   2  17      175.63      122.08     37.61 o 
  -9   3  17        6.53        9.42     10.09 o 
  -8   3  17        0.47       -1.56      8.55 o 
  -7   3  17      195.83      202.59     10.67 o 
  -6   3  17       19.02       15.01      6.85 o 
  -5   3  17        5.55        7.69      6.10 o 
  -4   3  17      174.43      194.98     11.15 o 
  -3   3  17      229.58      240.02     11.55 o 
  -2   3  17      811.93      800.77     18.51 o 
  -1   3  17      228.89      208.98     10.65 o 
   0   3  17      118.92      109.34      8.82 o 
   1   3  17      171.66      155.18      9.74 o 
   2   3  17       33.50       45.86      8.34 o 
   3   3  17      541.46      554.10     21.15 o 
   4   3  17        1.04       -2.47      5.48 o 
   5   3  17      697.60      736.69     19.22 o 
   6   3  17      515.80      504.20     17.28 o 
   7   3  17        0.96       -0.84      8.20 o 
   8   3  17        6.80       14.88      9.32 o 
   9   3  17        5.19        5.97      9.66 o 
  -8   4  17      167.45      163.87     13.36 o 
  -7   4  17       30.72       23.13      9.47 o 
  -6   4  17        3.92        1.29      8.32 o 
  -5   4  17       30.74       31.72      8.93 o 
  -4   4  17      597.38      621.60     28.06 o 
  -3   4  17       34.77       45.35      9.15 o 
  -2   4  17      807.64      813.46     19.62 o 
  -1   4  17      219.27      224.18     11.53 o 
   0   4  17      247.29      244.00     16.11 o 
   1   4  17      136.44      128.96      9.69 o 
   2   4  17      495.19      485.72     15.77 o 
   3   4  17      475.49      465.26     18.93 o 
   4   4  17        6.06        4.01      7.31 o 
   5   4  17       51.15       62.01      9.84 o 
   6   4  17      143.14      153.55      9.76 o 
   7   4  17      174.17      172.83     10.30 o 
   8   4  17       41.34       21.13      9.85 o 
  -7   5  17      207.72      217.34     20.97 o 
  -6   5  17      455.83      488.66     18.46 o 
  -5   5  17      562.58      599.49     18.63 o 
  -4   5  17       30.92       42.70      9.45 o 
  -3   5  17     1470.95     1541.35     28.08 o 
  -2   5  17      358.86      377.70     15.00 o 
  -1   5  17     1028.58     1035.55     22.80 o 
   0   5  17     1434.82     1423.90     28.99 o 
   1   5  17      219.22      185.17     24.45 o 
   2   5  17     1762.30     1689.95     46.44 o 
   3   5  17      454.21      446.89     16.03 o 
   4   5  17      799.36      802.98     50.09 o 
   5   5  17      425.32      380.15     18.72 o 
   6   5  17       21.20       11.15      8.71 o 
   7   5  17      248.12      229.81     18.87 o 
  -6   6  17      464.47      485.29     15.20 o 
  -5   6  17      127.06      113.54     29.48 o 
  -4   6  17     1017.89     1010.18     61.42 o 
  -3   6  17       14.53       14.10      9.06 o 
  -2   6  17     1306.33     1342.14     30.33 o 
  -1   6  17      551.20      521.98     26.05 o 
   0   6  17      557.88      577.45     18.35 o 
   1   6  17     1175.13     1190.94     25.33 o 
   2   6  17       31.34       26.33      8.80 o 
   3   6  17      265.31      258.09     13.46 o 
   4   6  17       22.67       10.20      8.51 o 
   5   6  17      493.75      478.91     24.61 o 
   6   6  17      237.92      218.20     19.32 o 
  -5   7  17       44.33       31.04     13.76 o 
  -4   7  17       91.36       60.13     11.50 o 
  -3   7  17      109.23      112.81     36.32 o 
  -2   7  17       79.02       54.75     10.74 o 
  -1   7  17       22.77       10.31      9.31 o 
   0   7  17        5.89        4.01      8.60 o 
   1   7  17      237.12      230.68     13.97 o 
   2   7  17       92.32       67.16     10.73 o 
   3   7  17        3.33        3.59      8.82 o 
   4   7  17      201.34      162.13     17.97 o 
   5   7  17       22.41       11.74     13.64 o 
  -1   8  17       36.36       10.26      9.44 o 
   0   8  17       27.72        2.13      9.47 o 
   1   8  17       13.99        2.57      9.87 o 
  -9   0  18        4.78       -0.36     13.19 o 
  -7   0  18      253.01      264.24     20.51 o 
  -6   0  18     1669.42     1891.46     46.20 o 
  -5   0  18       82.32      109.72     15.82 o 
  -4   0  18      398.75      415.04     21.98 o 
  -3   0  18     1077.86     1158.72     32.76 o 
  -2   0  18       56.21       61.09     11.74 o 
  -1   0  18       98.47      107.70      6.95 o 
   0   0  18      381.20      396.38     17.76 o 
   1   0  18     1411.99     1348.49     31.27 o 
   2   0  18      987.21     1010.86     27.93 o 
   3   0  18      371.12      408.66     20.74 o 
   4   0  18      964.25     1034.31     31.43 o 
   5   0  18       30.35       48.28     12.15 o 
   6   0  18      462.42      421.65     22.47 o 
   7   0  18       60.83       75.82     15.13 o 
   8   0  18       93.55       79.96     17.14 o 
  -9   1  18       98.28       33.99     15.52 o 
  -8   1  18       38.71       30.36     10.22 o 
  -7   1  18      129.68      133.26     12.55 o 
  -6   1  18       63.41       59.82      9.99 o 
  -5   1  18       53.16       72.53     10.06 o 
  -4   1  18       36.79       35.71      8.08 o 
  -3   1  18      938.15      993.35     33.68 o 
  -2   1  18      418.17      444.87     11.53 o 
  -1   1  18       21.57       30.55      7.00 o 
   0   1  18      673.21      686.57     16.52 o 
   1   1  18       70.46      100.71      9.12 o 
   2   1  18       73.44       96.29      8.80 o 
   3   1  18       20.80       26.12      7.27 o 
   4   1  18      323.62      317.37     12.76 o 
   5   1  18      186.84      187.96     11.45 o 
   6   1  18      166.20      170.38     11.72 o 
   7   1  18        4.66        8.31      7.96 o 
   8   1  18        6.99       -2.78      8.52 o 
   9   1  18       23.73       19.61     10.45 o 
  -9   2  18        0.00        3.53      9.44 o 
  -8   2  18       19.88       15.12     10.74 o 
  -7   2  18       91.02       89.08     11.32 o 
  -6   2  18       10.75       10.68      8.36 o 
  -5   2  18       63.18       78.20     10.32 o 
  -4   2  18      185.59      199.49     13.84 o 
  -3   2  18       25.81       32.02      6.37 o 
  -2   2  18      239.82      249.11     11.47 o 
  -1   2  18      168.31      160.78     13.35 o 
   0   2  18      310.43      320.73     12.54 o 
   1   2  18        9.10       26.35      7.67 o 
   2   2  18      114.61      118.83     13.17 o 
   3   2  18        8.61        6.57      7.02 o 
   4   2  18       69.81       99.04     10.41 o 
   5   2  18      108.85      130.29     19.55 o 
   6   2  18      115.75      135.70     11.56 o 
   7   2  18      159.81      164.04     13.53 o 
   8   2  18        4.29       -5.51      8.65 o 
   9   2  18        3.99       -1.95     10.33 o 
  -8   3  18       57.68       48.56     31.29 o 
  -7   3  18      114.20      133.78     48.68 o 
  -6   3  18       36.93       42.68      7.79 o 
  -5   3  18        9.26       21.60     17.18 o 
  -4   3  18      282.25      271.76     21.90 o 
  -3   3  18      406.96      412.53     16.36 o 
  -2   3  18      358.66      405.76     14.35 o 
  -1   3  18       27.38       44.93     13.58 o 
   0   3  18       66.97       91.30     10.09 o 
   1   3  18      667.20      660.15     17.57 o 
   2   3  18        8.45       11.59      7.43 o 
   3   3  18     1320.37     1336.23     43.78 o 
   4   3  18       24.46       17.09      8.09 o 
   5   3  18      571.63      588.57     17.72 o 
   6   3  18      523.57      592.62     19.23 o 
   7   3  18      169.45      197.88     17.74 o 
   8   3  18      443.65      546.35     28.44 o 
  -8   4  18        1.09        2.15     12.79 o 
  -7   4  18        0.10       -3.68      9.36 o 
  -6   4  18      408.31      426.15     16.79 o 
  -5   4  18      134.34      139.25     16.93 o 
  -4   4  18       88.08       95.02     11.95 o 
  -3   4  18      424.57      457.25     15.94 o 
  -2   4  18       43.69       34.98      8.67 o 
  -1   4  18      346.08      339.71     13.87 o 
   0   4  18       54.89       55.15      9.39 o 
   1   4  18     1105.16     1099.50     23.21 o 
   2   4  18     1879.70     1821.80     56.54 o 
   3   4  18       35.89       34.64      9.09 o 
   4   4  18      801.81      802.21     39.38 o 
   5   4  18      183.66      184.49     19.40 o 
   6   4  18      304.36      275.39     23.99 o 
   7   4  18       21.31        3.88      6.92 o 
  -7   5  18       74.86       30.31     11.31 o 
  -6   5  18       72.42       60.49     11.51 o 
  -5   5  18        5.43       -4.10      8.21 o 
  -4   5  18       11.25        9.57      8.62 o 
  -3   5  18      162.25      155.91     11.91 o 
  -2   5  18      200.68      187.73     11.97 o 
  -1   5  18      216.76      220.25     12.54 o 
   0   5  18      171.88      150.96     11.28 o 
   1   5  18        4.70       -3.52      7.63 o 
   2   5  18      136.26      116.45     15.59 o 
   3   5  18        0.32       -1.03      7.45 o 
   4   5  18        9.20       -2.76      8.13 o 
   5   5  18      317.03      321.31     20.63 o 
   6   5  18      266.12      233.57     19.42 o 
   7   5  18        6.37        4.62     14.28 o 
  -5   6  18       87.43       70.54     20.52 o 
  -4   6  18       98.10       78.12     14.62 o 
  -3   6  18       90.26       77.21     18.47 o 
  -2   6  18       57.75       61.11     11.23 o 
  -1   6  18      376.11      402.34     16.49 o 
   0   6  18      246.97      243.45     13.48 o 
   1   6  18        5.08        0.76      8.09 o 
   2   6  18      112.37       84.17     11.39 o 
   3   6  18        0.52        5.91      8.38 o 
   4   6  18      251.28      216.71     18.68 o 
   5   6  18        0.76       -5.24      8.65 o 
  -3   7  18        0.53       -9.97      9.97 o 
  -2   7  18      194.32      165.25     13.08 o 
  -1   7  18       53.17       38.90     10.99 o 
   0   7  18      119.58       80.54     23.43 o 
   1   7  18       83.73       32.62      9.84 o 
   2   7  18      150.02       64.21     10.91 o 
  -8   1  19       26.82        8.09      9.69 o 
  -7   1  19      166.79      142.25     20.47 o 
  -6   1  19      272.94      312.21     15.13 o 
  -5   1  19       97.90      105.23     12.15 o 
  -4   1  19      149.33      144.48     11.11 o 
  -3   1  19      130.50      134.54     15.25 o 
  -2   1  19      234.42      245.33     17.70 o 
  -1   1  19      351.99      393.08     17.55 o 
   0   1  19       30.56       50.11      7.89 o 
   1   1  19     1548.31     1602.71     36.65 o 
   2   1  19      612.67      669.31     17.50 o 
   3   1  19      332.94      348.24     13.74 o 
   4   1  19      507.00      531.49     30.87 o 
   5   1  19       23.94       30.19      8.65 o 
   6   1  19      807.20      807.57     21.18 o 
   7   1  19      143.04      151.01     13.11 o 
   8   1  19      291.38      279.03     34.08 o 
  -8   2  19        1.58        7.30      9.59 o 
  -7   2  19       89.58       70.41     12.11 o 
  -6   2  19       14.68        9.49      9.44 o 
  -5   2  19      111.43      143.36     14.06 o 
  -4   2  19       24.49       27.80     12.50 o 
  -3   2  19      516.33      554.57     16.23 o 
  -2   2  19     1806.46     1846.06     42.31 o 
  -1   2  19       28.21       32.74      9.76 o 
   0   2  19      126.61      126.37      9.52 o 
   1   2  19       17.67       11.24      5.93 o 
   2   2  19      732.21      760.63     19.14 o 
   3   2  19       62.76       77.00     14.68 o 
   4   2  19      257.17      289.34     12.87 o 
   5   2  19      867.82      927.18     24.74 o 
   6   2  19      282.50      273.59     13.96 o 
   7   2  19      219.04      225.56     13.65 o 
   8   2  19        5.59        0.44      8.79 o 
  -7   3  19      127.91      146.52     71.12 o 
  -6   3  19      221.16      227.27     19.65 o 
  -5   3  19      142.07      123.00     13.31 o 
  -4   3  19       65.62       54.36     13.85 o 
  -3   3  19      158.00      151.10     10.63 o 
  -2   3  19        2.49        1.17      7.31 o 
  -1   3  19      807.17      806.84     19.76 o 
   0   3  19       29.20       27.08      8.35 o 
   1   3  19      988.14      952.60     21.35 o 
   2   3  19      607.20      604.06     26.41 o 
   3   3  19      216.39      201.67     12.19 o 
   4   3  19       58.81       50.37      9.41 o 
   5   3  19       78.07       78.29     10.86 o 
   6   3  19       66.99       86.89     15.09 o 
   7   3  19       17.28        7.50      8.86 o 
  -7   4  19        1.11        0.31     13.42 o 
  -6   4  19      132.28       89.85     12.13 o 
  -5   4  19        1.08      -12.00     13.16 o 
  -4   4  19        3.40        6.44      8.22 o 
  -3   4  19        6.16       -1.62      7.64 o 
  -2   4  19        1.39        3.31      7.57 o 
  -1   4  19      228.14      231.00     12.55 o 
   0   4  19      160.60      134.48     10.58 o 
   1   4  19        1.16        2.11      7.79 o 
   2   4  19        0.56        3.95      7.50 o 
   3   4  19        4.76       -1.67      8.18 o 
   4   4  19       72.37       51.32      9.91 o 
   5   4  19       95.58       51.99     10.23 o 
   6   4  19       68.84       30.42      9.61 o 
   7   4  19       27.69       11.03     14.85 o 
  -6   5  19      148.18      100.27     12.93 o 
  -5   5  19        8.98       -5.43      9.13 o 
  -4   5  19      147.53      169.64     12.71 o 
  -3   5  19       61.93       59.54     14.47 o 
  -2   5  19       92.74      108.74     17.39 o 
  -1   5  19      188.34      159.10     11.88 o 
   0   5  19        1.12       -0.66      8.08 o 
   1   5  19      198.07      181.27     12.02 o 
   2   5  19       56.33       32.06     11.19 o 
   3   5  19       91.14       66.82      8.75 o 
   4   5  19       44.53       19.22      9.04 o 
   5   5  19       55.09       22.19      9.46 o 
  -4   6  19       27.89       28.11     10.29 o 
  -3   6  19      217.06      203.14     14.81 o 
  -2   6  19       71.79       61.27     12.29 o 
  -1   6  19       19.78        8.02      9.20 o 
   0   6  19        7.02       -7.48      7.98 o 
   1   6  19       55.86       31.14      9.39 o 
   2   6  19        7.47        4.77      8.60 o 
   3   6  19        1.42       -3.28      8.46 o 
   4   6  19       20.68       11.30     11.87 o 
  -7   0  20      135.10      111.10     18.40 o 
  -6   0  20      252.15      295.19     22.28 o 
  -5   0  20       54.60       55.88     14.54 o 
  -4   0  20       41.46       55.78     13.61 o 
  -3   0  20       17.50       28.74     12.17 o 
  -1   0  20      963.46     1035.38     30.32 o 
   1   0  20     3313.33     3434.75     53.85 o 
   2   0  20       45.78       35.11     12.15 o 
   3   0  20     1164.55     1238.81     34.25 o 
   4   0  20       44.02       39.12     12.93 o 
   5   0  20     1124.56     1167.86     34.82 o 
   6   0  20     1253.13     1400.13     40.06 o 
   7   0  20        0.09        2.51     13.64 o 
  -7   1  20       49.17       31.37     10.55 o 
  -6   1  20       25.43       18.69      9.76 o 
  -5   1  20      308.78      348.40     15.75 o 
  -4   1  20        5.26        4.95      8.05 o 
  -3   1  20      570.79      616.04     26.71 o 
  -2   1  20      263.07      268.59     12.85 o 
  -1   1  20      108.99      126.60     20.34 o 
   0   1  20       29.75       42.38      8.61 o 
   1   1  20       58.74      113.77      9.95 o 
   2   1  20     1194.17     1197.16     32.74 o 
   3   1  20      393.76      398.35     16.47 o 
   4   1  20      494.88      548.54     32.29 o 
   5   1  20      829.25      847.24     21.77 o 
   6   1  20        1.12        0.56      8.32 o 
   7   1  20      140.74      130.78     29.76 o 
  -7   2  20       39.51       21.42     10.20 o 
  -6   2  20        9.72       12.22     10.15 o 
  -5   2  20       88.54       70.63     15.86 o 
  -4   2  20       13.64       20.72     12.76 o 
  -3   2  20       17.18        3.91     11.41 o 
  -2   2  20       54.48       54.46      9.90 o 
  -1   2  20      337.01      356.67     14.15 o 
   0   2  20      191.05      192.89     11.29 o 
   1   2  20       72.30       79.80     10.14 o 
   2   2  20      176.45      186.84     11.74 o 
   3   2  20       75.00       83.97     10.24 o 
   4   2  20        1.45        2.11     10.51 o 
   5   2  20       41.30       40.28     10.37 o 
   6   2  20        1.29       -6.48      8.43 o 
   7   2  20       14.51       11.97      9.97 o 
  -5   3  20       57.45       32.79     14.25 o 
  -4   3  20      360.21      359.38     21.17 o 
  -3   3  20      477.60      490.78     16.49 o 
  -2   3  20      165.68      144.17     10.70 o 
  -1   3  20       46.24       44.06      9.68 o 
   0   3  20       24.28       13.13      8.12 o 
   1   3  20       90.89       92.91     10.78 o 
   2   3  20      220.84      235.95     21.65 o 
   3   3  20       14.72        8.49      7.57 o 
   4   3  20      216.76      232.13     17.23 o 
   5   3  20       51.05       36.47      9.74 o 
   6   3  20       83.57       39.16     10.59 o 
  -6   4  20      121.90       74.83     12.10 o 
  -5   4  20       65.64       37.57     10.80 o 
  -4   4  20       72.74       77.21     24.61 o 
  -3   4  20       61.76       83.22     23.87 o 
  -2   4  20     1060.83     1085.61     24.30 o 
  -1   4  20       17.93       16.12      8.93 o 
   0   4  20      236.81      229.88     12.59 o 
   1   4  20      336.11      320.30     27.72 o 
   2   4  20        2.91       -4.45      7.39 o 
   3   4  20      181.06      178.38     20.28 o 
   4   4  20       41.70       24.58      9.57 o 
   6   4  20      135.89       17.17     14.47 o 
  -4   5  20      143.96      127.06     40.18 o 
  -3   5  20       14.06       12.71      9.57 o 
  -2   5  20        0.48       -2.38     11.13 o 
  -1   5  20        8.05       -6.80     13.01 o 
   0   5  20        5.35        1.64      8.71 o 
   1   5  20      521.44      517.14     18.36 o 
   2   5  20      102.78       54.42     10.50 o 
   3   5  20        7.97        7.65     10.69 o 
   4   5  20       26.26        7.52      9.47 o 
  -2   6  20       27.20       16.27     12.57 o 
  -1   6  20       61.16       30.24     13.43 o 
   0   6  20        0.91        0.30      8.85 o 
   2   6  20        9.30        0.19      9.37 o 
  -6   1  21        9.65       14.44     10.23 o 
  -5   1  21       17.15       10.67      9.64 o 
  -4   1  21       21.91       35.97     10.12 o 
  -3   1  21      437.96      530.72     26.55 o 
  -1   1  21       10.71       13.80     11.10 o 
   0   1  21      485.01      491.56     16.12 o 
   1   1  21       79.93      107.67     11.18 o 
   2   1  21       84.08      119.22     14.61 o 
   3   1  21      433.15      435.17     22.54 o 
   4   1  21       16.66       21.74      9.11 o 
   5   1  21      217.81      233.08     14.85 o 
   6   1  21      306.39      300.41     23.55 o 
  -5   2  21       25.24       22.80     13.33 o 
  -4   2  21        3.64       -2.65     13.07 o 
  -2   2  21       29.30       23.55      8.84 o 
  -1   2  21       21.93       33.30      8.62 o 
   0   2  21        1.01       -5.55      7.43 o 
   1   2  21      347.65      366.91     15.23 o 
   2   2  21      429.78      442.53     16.18 o 
   3   2  21        0.60        2.29      7.79 o 
   4   2  21       65.95       64.07     14.82 o 
   5   2  21       47.70       20.79     12.83 o 
   6   2  21      220.34      273.68     21.93 o 
  -5   3  21        2.70        1.59     12.88 o 
  -3   3  21      141.24      147.00     16.41 o 
  -2   3  21       70.96       74.80     10.95 o 
  -1   3  21       90.82       91.46     15.98 o 
   0   3  21        5.67        5.33      7.95 o 
   1   3  21       20.65       25.06      7.20 o 
   2   3  21        0.87       -2.55      7.64 o 
   3   3  21       25.40       16.62      9.04 o 
   4   3  21      149.90      139.46     11.81 o 
   5   3  21       90.04       44.29     11.83 o 
  -4   4  21       18.41       21.78     14.42 o 
  -3   4  21      151.96      152.17     12.35 o 
  -2   4  21        0.72       -4.78      8.65 o 
  -1   4  21      307.34      286.84     14.29 o 
   0   4  21      141.77      128.21     29.10 o 
   1   4  21       26.31       14.03      8.43 o 
   2   4  21       24.18       12.44      8.54 o 
   3   4  21      150.74       72.58     11.54 o 
   4   4  21       50.25       10.87      9.47 o 
  -2   5  21      532.34      555.71     27.96 o 
  -1   5  21        6.09       -2.86      8.89 o 
   0   5  21      556.93      519.56     26.24 o 
   1   5  21       12.74       15.25      9.52 o 
  -5   0  22      337.37      408.51     24.79 o 
  -4   0  22      179.59      229.92     21.19 o 
  -3   0  22     1464.09     1687.43     45.58 o 
  -2   0  22      750.00      803.72     31.81 o 
   0   0  22      429.00      441.54     22.33 o 
   3   0  22       28.69       41.51     14.11 o 
   4   0  22      332.54      374.86     23.16 o 
   5   0  22      177.42      185.14     18.35 o 
  -5   1  22        3.32       -0.73      9.97 o 
  -4   1  22      281.27      271.34     21.86 o 
  -3   1  22      165.20      220.83     20.03 o 
  -1   1  22        1.27       -1.80     10.63 o 
   0   1  22      320.78      357.83     21.31 o 
   1   1  22      287.22      322.93     14.44 o 
   2   1  22        5.90        7.39     11.10 o 
   3   1  22      155.38      160.82     16.74 o 
   4   1  22        6.15        6.01     13.12 o 
   5   1  22      230.64      220.66     13.29 o 
  -5   2  22        0.95       -0.19     14.49 o 
  -4   2  22        1.04       -5.26     13.38 o 
  -1   2  22       23.25       31.07      9.46 o 
   0   2  22       68.33       87.22     18.60 o 
   1   2  22      252.63      309.93     29.14 o 
   2   2  22       38.55       38.60      9.99 o 
   3   2  22      259.07      270.33     28.64 o 
   4   2  22       19.86       12.27      9.16 o 
   5   2  22      124.74       76.24     16.53 o 
  -2   3  22       91.92      102.69     15.00 o 
  -1   3  22      254.22      247.58     13.77 o 
   0   3  22       25.47       19.64      9.64 o 
   1   3  22      174.11      191.05     13.09 o 
   2   3  22      474.52      445.20     38.58 o 
   3   3  22       82.53       59.55     15.97 o 
  -2   4  22      454.66      457.30     25.27 o 
  -1   4  22       11.56        9.22      9.70 o 
   0   4  22       66.08       50.75     10.87 o 
   1   4  22       57.76       30.48      9.90 o 
   2   4  22      394.72      442.02     26.17 o 
  -3   1  23      374.90      430.23     26.45 o 
   0   1  23       24.24       41.79     13.78 o 
   1   1  23      175.38      179.63     17.62 o 
   2   1  23      288.91      313.52     29.72 o 
   3   1  23        8.56       11.67     14.25 o 
  -1   2  23      185.68      197.41     18.21 o 
   0   2  23       72.09       82.21     13.06 o 
   1   2  23      288.93      304.39     14.97 o 
   2   2  23        7.51        3.94      8.30 o 
  -1   3  23        2.96       -6.74      9.01 o 
   0   3  23       10.65        9.78      9.72 o 
   1   3  23      536.32      563.01     39.73 o 
                                                 
